# Supplementary material for: 1,2-Bis(2-hy­droxy-5-methyl­benzyl­idene)hydrazine
Source: Acta Crystallogr Sect E Struct Rep Online. 2013 Aug 7;69(Pt 9):o1394–5. doi: 10.1107/S160053681302148X (PMC3884483; doi:10.1107/S160053681302148X)
Supplement: Supplementary file 1 [file e-69-o1394-sup1.cif]

##############################################################################
#                                                                            #
# This CIF contains the data in a paper accepted for publication in          #
# Acta Crystallographica Section E. It conforms to the requirements of       #
# Notes for Authors for Acta Crystallographica Section E, and has been       #
# peer reviewed under the auspices of the IUCr Commission on Journals.       #
#                                                                            #
# Full details of the Crystallographic Information File format               #
# are given in the paper "The Crystallographic Information File (CIF):       #
# a New Standard Archive File for Crystallography" by S. R. Hall, F. H.      #
# Allen and I. D. Brown [Acta Cryst. (1991), A47, 655-685].                  #
#                                                                            #
# The current version of the core CIF dictionary is obtainable from          #
# ftp://ftp.iucr.org/pub/cif_core.dic.                                       #
#                                                                            #
# Software is freely available for graphical display of the structure(s)     #
# in this CIF. For information consult the CIF software page                 #
# http://www.iucr.org/resources/cif/software.                                #
#                                                                            #
# This file may be used for bona fide research purposes within the           #
# scientific community so long as proper attribution is given to the journal # 
# article from which it was obtained.                                        #
#                                                                            #
##############################################################################
data_global
_audit_creation_method     SHELXL97
_journal_date_recd_electronic     2013-07-27
_journal_date_accepted     2013-08-01
_journal_name_full     'Acta Crystallographica, Section E'
_journal_year     2013
_journal_volume     69
_journal_issue      9
_journal_page_first     o1394
_journal_page_last     o1395
_journal_paper_category     QO
_journal_paper_doi     10.1107/S160053681302148X
_journal_coeditor_code     IS5296
_publ_contact_author_name     'G. Chakkaravarthi'
_publ_contact_author_address
;
Department of Physics
CPCL Polytechnic College
Chennai 600 068
India
;
_publ_contact_author_email
                  'chakkaravarthi_2005@yahoo.com, crystallography2010@gmail.com'
_publ_contact_author_fax     ?
_publ_contact_author_phone     '09940334668'
_publ_section_title
;
1,2-Bis(2-hydroxy-5-methylbenzylidene)hydrazine
;
loop_
    _publ_author_name
    _publ_author_address
    'B. Saravanan'
;
Centre for Research and Development
PRIST University
Vallam
Thanjavur 613 403
India
;
    'A. Jayamani'
;
Department of Chemistry,
DDE, Alagappa University,
Karaikudi 630 003
India
;
    'N. Sengottuvelan'
;
Department of Chemistry,
DDE, Alagappa University,
Karaikudi 630 003
India
;
    'G. Chakkaravarthi'
;
Department of Physics,
CPCL Polytechnic College,
Chennai 600 068,
India
;
    'V. Manivannan'
;
Centre for Research and Development
PRIST University
Vallam
Thanjavur 613 403
India
;
_publ_section_synopsis     .
data_I
_audit_creation_method     SHELXL-97
_chemical_name_systematic
;
2-{[2-(2-Hydroxy-5-methylbenzylidene)hydrazin-1-ylidene]methyl}-4-methylphenol
;
_chemical_name_common
;
1,2-Bis(2-hydroxy-5-methylbenzylidene)hydrazine
;
_chemical_formula_moiety     'C16 H16 N2 O2'
_chemical_formula_sum     'C16 H16 N2 O2'
_chemical_formula_weight     268.31
_chemical_melting_point     ?
_symmetry_cell_setting     orthorhombic
_symmetry_space_group_name_H-M     'P 21 21 21'
_symmetry_space_group_name_Hall     'P 2ac 2ab'
loop_
    _symmetry_equiv_pos_as_xyz
    'x, y, z'
    '-x+1/2, -y, z+1/2'
    'x+1/2, -y+1/2, -z'
    '-x, y+1/2, -z+1/2'
_cell_length_a     6.0108(5)
_cell_length_b     7.3394(5)
_cell_length_c     31.674(2)
_cell_angle_alpha     90.00
_cell_angle_beta     90.00
_cell_angle_gamma     90.00
_cell_volume     1397.32(17)
_cell_formula_units_Z     4
_cell_measurement_reflns_used     2658
_cell_measurement_theta_min     2.4
_cell_measurement_theta_max     27.2
_cell_measurement_temperature     295(2)
_exptl_crystal_description     block
_exptl_crystal_colour     yellow
_exptl_crystal_size_max     0.22
_exptl_crystal_size_mid     0.18
_exptl_crystal_size_min     0.16
_exptl_crystal_density_diffrn     1.275
_exptl_crystal_density_meas     ?
_exptl_crystal_density_method     'not measured'
_exptl_crystal_F_000     568
_exptl_absorpt_coefficient_mu     0.085
_exptl_absorpt_correction_type     multi-scan
_exptl_absorpt_process_details     '(SADABS; Sheldrick, 1996)'
_exptl_absorpt_correction_T_min     0.9815
_exptl_absorpt_correction_T_max     0.9865
_exptl_special_details
;
;
_diffrn_ambient_temperature     295(2)
_diffrn_radiation_type     MoK\a
_diffrn_radiation_wavelength     0.71073
_diffrn_radiation_source     'fine-focus sealed tube'
_diffrn_radiation_monochromator     graphite
_diffrn_measurement_device_type     'Bruker Kappa APEXII'
_diffrn_measurement_method     '\w and \f '
_diffrn_detector_area_resol_mean     ?
_diffrn_reflns_number     5699
_diffrn_reflns_av_R_equivalents     0.0229
_diffrn_reflns_av_sigmaI/netI     0.0434
_diffrn_reflns_theta_min     2.57
_diffrn_reflns_theta_max     27.16
_diffrn_reflns_theta_full     25.00
_diffrn_measured_fraction_theta_max     0.979
_diffrn_measured_fraction_theta_full     0.997
_diffrn_reflns_limit_h_min     -6
_diffrn_reflns_limit_h_max     7
_diffrn_reflns_limit_k_min     -9
_diffrn_reflns_limit_k_max     9
_diffrn_reflns_limit_l_min     -40
_diffrn_reflns_limit_l_max     39
_diffrn_standards_number     0
_diffrn_standards_interval_count     ?
_diffrn_standards_interval_time     0
_diffrn_standards_decay_%     ?
_refine_special_details
;
 Refinement of F^2^ against ALL reflections.  The weighted R-factor wR and
 goodness of fit S are based on F^2^, conventional R-factors R are based
 on F, with F set to zero for negative F^2^. The threshold expression of
 F^2^ > 2sigma(F^2^) is used only for calculating R-factors(gt) etc. and is
 not relevant to the choice of reflections for refinement.  R-factors based
 on F^2^ are statistically about twice as large as those based on F, and R-
 factors based on ALL data will be even larger.
;
_reflns_number_total     2952
_reflns_number_gt     1780
_reflns_threshold_expression     I>2sigma(I)
_refine_ls_structure_factor_coef     Fsqd
_refine_ls_matrix_type     full
_refine_ls_R_factor_all     0.0952
_refine_ls_R_factor_gt     0.0503
_refine_ls_wR_factor_gt     0.1280
_refine_ls_wR_factor_ref     0.1541
_refine_ls_goodness_of_fit_ref     1.022
_refine_ls_restrained_S_all     1.022
_refine_ls_number_reflns     2952
_refine_ls_number_parameters     185
_refine_ls_number_restraints     0
_refine_ls_hydrogen_treatment     constr
_refine_ls_weighting_scheme     calc
_refine_ls_weighting_details
         'calc w=1/[\s^2^(Fo^2^)+(0.0788P)^2^+0.0000P] where P=(Fo^2^+2Fc^2^)/3'
_atom_sites_solution_hydrogens     geom
_atom_sites_solution_primary     direct
_atom_sites_solution_secondary     difmap
_refine_ls_shift/su_max     0.000
_refine_ls_shift/su_mean     0.000
_refine_diff_density_max     0.166
_refine_diff_density_min     -0.166
_refine_ls_extinction_method     none
_refine_ls_extinction_coef     ?
loop_
    _atom_type_symbol
    _atom_type_description
    _atom_type_scat_dispersion_real
    _atom_type_scat_dispersion_imag
    _atom_type_scat_source
    'C' 'C' 0.0033 0.0016
                         'International Tables Vol C Tables 4.2.6.8 and 6.1.1.4'
    'H' 'H' 0.0000 0.0000
                         'International Tables Vol C Tables 4.2.6.8 and 6.1.1.4'
    'N' 'N' 0.0061 0.0033
                         'International Tables Vol C Tables 4.2.6.8 and 6.1.1.4'
    'O' 'O' 0.0106 0.0060
                         'International Tables Vol C Tables 4.2.6.8 and 6.1.1.4'
_computing_data_collection     'APEX2 (Bruker, 2004)'
_computing_cell_refinement     'SAINT (Bruker, 2004)'
_computing_data_reduction     'SAINT (Bruker, 2004)'
_computing_structure_solution     'SHELXS97 (Sheldrick, 2008)'
_computing_structure_refinement     'SHELXL97 (Sheldrick, 2008)'
_computing_molecular_graphics     'PLATON (Spek, 2009)'
_computing_publication_material     'SHELXL97 (Sheldrick, 2008)'
loop_
    _atom_site_type_symbol
    _atom_site_label
    _atom_site_fract_x
    _atom_site_fract_y
    _atom_site_fract_z
    _atom_site_U_iso_or_equiv
    _atom_site_adp_type
    _atom_site_calc_flag
    _atom_site_refinement_flags
    _atom_site_occupancy
    _atom_site_symmetry_multiplicity
    _atom_site_disorder_assembly
    _atom_site_disorder_group
    C C1 -0.1393(4) 0.8872(3) 0.28106(7) 0.0424(6) Uani d . 1 1 . .
    C C2 -0.0535(4) 0.9211(3) 0.24097(7) 0.0467(6) Uani d . 1 1 . .
    H H2 0.0874 0.9726 0.2387 0.056 Uiso calc R 1 1 . .
    C C3 -0.1689(5) 0.8812(4) 0.20427(8) 0.0528(7) Uani d . 1 1 . .
    C C4 -0.3790(5) 0.8051(4) 0.20879(8) 0.0558(7) Uani d . 1 1 . .
    H H4 -0.4604 0.7765 0.1847 0.067 Uiso calc R 1 1 . .
    C C5 -0.4700(5) 0.7708(3) 0.24753(9) 0.0540(7) Uani d . 1 1 . .
    H H5 -0.6106 0.7185 0.2493 0.065 Uiso calc R 1 1 . .
    C C6 -0.3559(4) 0.8129(4) 0.28389(8) 0.0474(7) Uani d . 1 1 . .
    C C7 -0.0682(6) 0.9219(4) 0.16150(7) 0.0766(10) Uani d . 1 1 . .
    H H7A -0.0947 0.8212 0.1428 0.115 Uiso calc R 1 1 . .
    H H7B 0.0891 0.9405 0.1645 0.115 Uiso calc R 1 1 . .
    H H7C -0.1352 1.0299 0.1500 0.115 Uiso calc R 1 1 . .
    C C8 -0.0071(4) 0.9275(3) 0.31799(7) 0.0454(6) Uani d . 1 1 . .
    H H8 0.1363 0.9726 0.3145 0.055 Uiso calc R 1 1 . .
    C C9 -0.0019(4) 0.9213(3) 0.42464(7) 0.0451(6) Uani d . 1 1 . .
    H H9 -0.1451 0.8758 0.4282 0.054 Uiso calc R 1 1 . .
    C C10 0.1302(5) 0.9612(3) 0.46142(7) 0.0429(6) Uani d . 1 1 . .
    C C11 0.0395(5) 0.9322(3) 0.50158(7) 0.0478(7) Uani d . 1 1 . .
    H H11 -0.1016 0.8810 0.5035 0.057 Uiso calc R 1 1 . .
    C C12 0.1501(5) 0.9762(3) 0.53841(8) 0.0527(7) Uani d . 1 1 . .
    C C13 0.3625(6) 1.0501(4) 0.53396(8) 0.0578(8) Uani d . 1 1 . .
    H H13 0.4417 1.0814 0.5581 0.069 Uiso calc R 1 1 . .
    C C14 0.4593(5) 1.0786(4) 0.49519(8) 0.0556(7) Uani d . 1 1 . .
    H H14 0.6019 1.1271 0.4935 0.067 Uiso calc R 1 1 . .
    C C15 0.3451(5) 1.0352(3) 0.45871(8) 0.0460(6) Uani d . 1 1 . .
    C C16 0.0438(6) 0.9530(4) 0.58087(8) 0.0718(9) Uani d . 1 1 . .
    H H16A -0.0435 1.0588 0.5874 0.108 Uiso calc R 1 1 . .
    H H16B 0.1573 0.9378 0.6019 0.108 Uiso calc R 1 1 . .
    H H16C -0.0504 0.8474 0.5805 0.108 Uiso calc R 1 1 . .
    N N1 -0.0818(3) 0.9027(3) 0.35543(6) 0.0498(6) Uani d . 1 1 . .
    N N2 0.0716(4) 0.9465(3) 0.38727(6) 0.0498(6) Uani d . 1 1 . .
    O O1 -0.4551(3) 0.7801(3) 0.32150(5) 0.0680(6) Uani d . 1 1 . .
    H H1 -0.3751 0.8171 0.3406 0.102 Uiso calc R 1 1 . .
    O O2 0.4451(3) 1.0657(3) 0.42094(6) 0.0650(6) Uani d . 1 1 . .
    H H2A 0.3623 1.0328 0.4018 0.098 Uiso calc R 1 1 . .
loop_
    _atom_site_aniso_label
    _atom_site_aniso_U_11
    _atom_site_aniso_U_22
    _atom_site_aniso_U_33
    _atom_site_aniso_U_12
    _atom_site_aniso_U_13
    _atom_site_aniso_U_23
    C1 0.0381(15) 0.0357(12) 0.0534(14) 0.0023(12) -0.0003(12) 0.0034(10)
    C2 0.0442(15) 0.0392(13) 0.0565(16) 0.0000(13) -0.0007(12) 0.0069(11)
    C3 0.0594(19) 0.0491(15) 0.0499(15) 0.0053(16) -0.0034(13) 0.0016(12)
    C4 0.0553(19) 0.0488(15) 0.0633(17) 0.0011(16) -0.0152(15) -0.0051(13)
    C5 0.0412(15) 0.0494(14) 0.0715(17) -0.0039(14) -0.0070(15) -0.0016(14)
    C6 0.0417(16) 0.0458(14) 0.0548(15) 0.0020(14) 0.0002(13) 0.0028(11)
    C7 0.102(3) 0.076(2) 0.0512(16) -0.006(2) -0.0028(17) 0.0065(14)
    C8 0.0386(16) 0.0415(13) 0.0562(15) -0.0024(13) -0.0057(12) 0.0003(12)
    C9 0.0395(15) 0.0413(13) 0.0546(14) -0.0010(13) 0.0000(12) 0.0035(11)
    C10 0.0412(17) 0.0358(12) 0.0518(14) 0.0041(12) -0.0031(12) 0.0002(10)
    C11 0.0465(17) 0.0399(13) 0.0570(15) 0.0003(13) -0.0003(13) 0.0042(12)
    C12 0.058(2) 0.0425(14) 0.0572(16) 0.0059(15) -0.0035(14) 0.0008(12)
    C13 0.061(2) 0.0471(15) 0.0656(18) 0.0036(16) -0.0186(15) -0.0005(13)
    C14 0.0401(17) 0.0508(15) 0.0759(19) -0.0037(15) -0.0086(14) 0.0047(14)
    C15 0.0379(16) 0.0436(14) 0.0564(15) -0.0008(13) -0.0007(13) 0.0036(12)
    C16 0.091(3) 0.0697(18) 0.0550(16) 0.005(2) 0.0022(17) 0.0006(14)
    N1 0.0458(13) 0.0551(13) 0.0485(11) -0.0018(12) -0.0044(10) 0.0023(10)
    N2 0.0476(13) 0.0490(12) 0.0527(11) -0.0004(11) -0.0053(11) 0.0021(9)
    O1 0.0460(12) 0.0922(16) 0.0658(12) -0.0134(12) 0.0067(10) 0.0055(12)
    O2 0.0490(12) 0.0778(14) 0.0683(11) -0.0112(12) 0.0037(10) 0.0053(11)
_geom_special_details
;
 All esds (except the esd in the dihedral angle between two l.s. planes)
 are estimated using the full covariance matrix.  The cell esds are taken
 into account individually in the estimation of esds in distances, angles
 and torsion angles; correlations between esds in cell parameters are only
 used when they are defined by crystal symmetry.  An approximate (isotropic)
 treatment of cell esds is used for estimating esds involving l.s. planes.
;
loop_
    _geom_bond_atom_site_label_1
    _geom_bond_atom_site_label_2
    _geom_bond_site_symmetry_2
    _geom_bond_distance
    _geom_bond_publ_flag
    C1 C2 . 1.393(3) ?
    C1 C6 . 1.415(3) ?
    C1 C8 . 1.445(3) ?
    C2 C3 . 1.385(3) ?
    C2 H2 . 0.9300 ?
    C3 C4 . 1.388(4) ?
    C3 C7 . 1.514(3) ?
    C4 C5 . 1.367(4) ?
    C4 H4 . 0.9300 ?
    C5 C6 . 1.376(3) ?
    C5 H5 . 0.9300 ?
    C6 O1 . 1.354(3) ?
    C7 H7A . 0.9600 ?
    C7 H7B . 0.9600 ?
    C7 H7C . 0.9600 ?
    C8 N1 . 1.281(3) ?
    C8 H8 . 0.9300 ?
    C9 N2 . 1.277(3) ?
    C9 C10 . 1.440(3) ?
    C9 H9 . 0.9300 ?
    C10 C11 . 1.400(3) ?
    C10 C15 . 1.404(3) ?
    C11 C12 . 1.381(3) ?
    C11 H11 . 0.9300 ?
    C12 C13 . 1.395(4) ?
    C12 C16 . 1.499(3) ?
    C13 C14 . 1.375(4) ?
    C13 H13 . 0.9300 ?
    C14 C15 . 1.381(3) ?
    C14 H14 . 0.9300 ?
    C15 O2 . 1.357(3) ?
    C16 H16A . 0.9600 ?
    C16 H16B . 0.9600 ?
    C16 H16C . 0.9600 ?
    N1 N2 . 1.404(3) ?
    O1 H1 . 0.8200 ?
    O2 H2A . 0.8200 ?
loop_
    _geom_angle_atom_site_label_1
    _geom_angle_atom_site_label_2
    _geom_angle_atom_site_label_3
    _geom_angle_site_symmetry_1
    _geom_angle_site_symmetry_3
    _geom_angle
    _geom_angle_publ_flag
    C2 C1 C6 . . 117.9(2) ?
    C2 C1 C8 . . 119.9(2) ?
    C6 C1 C8 . . 122.3(2) ?
    C3 C2 C1 . . 122.8(2) ?
    C3 C2 H2 . . 118.6 ?
    C1 C2 H2 . . 118.6 ?
    C2 C3 C4 . . 117.0(2) ?
    C2 C3 C7 . . 120.6(3) ?
    C4 C3 C7 . . 122.4(3) ?
    C5 C4 C3 . . 122.0(3) ?
    C5 C4 H4 . . 119.0 ?
    C3 C4 H4 . . 119.0 ?
    C4 C5 C6 . . 120.7(3) ?
    C4 C5 H5 . . 119.6 ?
    C6 C5 H5 . . 119.6 ?
    O1 C6 C5 . . 118.5(2) ?
    O1 C6 C1 . . 122.0(2) ?
    C5 C6 C1 . . 119.5(2) ?
    C3 C7 H7A . . 109.5 ?
    C3 C7 H7B . . 109.5 ?
    H7A C7 H7B . . 109.5 ?
    C3 C7 H7C . . 109.5 ?
    H7A C7 H7C . . 109.5 ?
    H7B C7 H7C . . 109.5 ?
    N1 C8 C1 . . 121.8(2) ?
    N1 C8 H8 . . 119.1 ?
    C1 C8 H8 . . 119.1 ?
    N2 C9 C10 . . 122.0(2) ?
    N2 C9 H9 . . 119.0 ?
    C10 C9 H9 . . 119.0 ?
    C11 C10 C15 . . 118.2(2) ?
    C11 C10 C9 . . 119.3(3) ?
    C15 C10 C9 . . 122.5(2) ?
    C12 C11 C10 . . 123.0(3) ?
    C12 C11 H11 . . 118.5 ?
    C10 C11 H11 . . 118.5 ?
    C11 C12 C13 . . 116.5(3) ?
    C11 C12 C16 . . 121.8(3) ?
    C13 C12 C16 . . 121.7(3) ?
    C14 C13 C12 . . 122.5(3) ?
    C14 C13 H13 . . 118.8 ?
    C12 C13 H13 . . 118.8 ?
    C13 C14 C15 . . 120.1(3) ?
    C13 C14 H14 . . 119.9 ?
    C15 C14 H14 . . 119.9 ?
    O2 C15 C14 . . 118.6(3) ?
    O2 C15 C10 . . 121.7(2) ?
    C14 C15 C10 . . 119.7(2) ?
    C12 C16 H16A . . 109.5 ?
    C12 C16 H16B . . 109.5 ?
    H16A C16 H16B . . 109.5 ?
    C12 C16 H16C . . 109.5 ?
    H16A C16 H16C . . 109.5 ?
    H16B C16 H16C . . 109.5 ?
    C8 N1 N2 . . 113.7(2) ?
    C9 N2 N1 . . 113.9(2) ?
    C6 O1 H1 . . 109.5 ?
    C15 O2 H2A . . 109.5 ?
loop_
    _geom_torsion_atom_site_label_1
    _geom_torsion_atom_site_label_2
    _geom_torsion_atom_site_label_3
    _geom_torsion_atom_site_label_4
    _geom_torsion_site_symmetry_1
    _geom_torsion_site_symmetry_2
    _geom_torsion_site_symmetry_3
    _geom_torsion_site_symmetry_4
    _geom_torsion
    _geom_torsion_publ_flag
    C6 C1 C2 C3 . . . . -1.5(4) ?
    C8 C1 C2 C3 . . . . 178.2(2) ?
    C1 C2 C3 C4 . . . . 0.3(4) ?
    C1 C2 C3 C7 . . . . 179.6(2) ?
    C2 C3 C4 C5 . . . . 0.2(4) ?
    C7 C3 C4 C5 . . . . -179.1(3) ?
    C3 C4 C5 C6 . . . . 0.7(4) ?
    C4 C5 C6 O1 . . . . 178.5(2) ?
    C4 C5 C6 C1 . . . . -1.9(4) ?
    C2 C1 C6 O1 . . . . -178.2(2) ?
    C8 C1 C6 O1 . . . . 2.1(4) ?
    C2 C1 C6 C5 . . . . 2.3(4) ?
    C8 C1 C6 C5 . . . . -177.4(2) ?
    C2 C1 C8 N1 . . . . 178.2(2) ?
    C6 C1 C8 N1 . . . . -2.0(4) ?
    N2 C9 C10 C11 . . . . 179.4(2) ?
    N2 C9 C10 C15 . . . . 2.0(4) ?
    C15 C10 C11 C12 . . . . 1.3(4) ?
    C9 C10 C11 C12 . . . . -176.3(2) ?
    C10 C11 C12 C13 . . . . -0.9(4) ?
    C10 C11 C12 C16 . . . . 176.6(2) ?
    C11 C12 C13 C14 . . . . 0.0(4) ?
    C16 C12 C13 C14 . . . . -177.6(2) ?
    C12 C13 C14 C15 . . . . 0.6(4) ?
    C13 C14 C15 O2 . . . . 179.7(2) ?
    C13 C14 C15 C10 . . . . -0.3(4) ?
    C11 C10 C15 O2 . . . . 179.4(2) ?
    C9 C10 C15 O2 . . . . -3.1(4) ?
    C11 C10 C15 C14 . . . . -0.6(3) ?
    C9 C10 C15 C14 . . . . 176.9(2) ?
    C1 C8 N1 N2 . . . . 179.0(2) ?
    C10 C9 N2 N1 . . . . -179.07(19) ?
    C8 N1 N2 C9 . . . . -179.7(2) ?
loop_
    _geom_hbond_atom_site_label_D
    _geom_hbond_atom_site_label_H
    _geom_hbond_atom_site_label_A
    _geom_hbond_site_symmetry_A
    _geom_hbond_distance_DH
    _geom_hbond_distance_HA
    _geom_hbond_distance_DA
    _geom_hbond_angle_DHA
    _geom_hbond_publ_flag
    O2 H2A N2 . 0.82 1.91 2.635(3) 146 y
    O1 H1 N1 . 0.82 1.93 2.646(3) 145 y
    C5 H5 Cg1 4_445 0.93 2.84 3.519(3) 130 y
    C14 H14 Cg2 3_576 0.93 2.85 3.519(3) 130 y
_iucr_refine_instructions_details
;
TITL new in P2(1)2(1)2(1)
CELL  0.71073   6.0108   7.3394  31.6739   90.000   90.000   90.000
ZERR     4.00   0.0005   0.0005   0.0020    0.000    0.000    0.000
LATT  -1
SYMM  1/2 - X, - Y, 1/2 + Z
SYMM  1/2 + X, 1/2 - Y, - Z
SYMM  - X, 1/2 + Y, 1/2 - Z
SFAC  C    H    N    O
UNIT  64   64   8    8
MERG   2
HTAB  O2 N2
HTAB O1 N1
FMAP   2
PLAN   20
SIZE     0.16   0.18   0.22
ACTA    50.00
BOND   $H
CONF
L.S.   7
TEMP    22.00
WGHT    0.078800
FVAR       0.66868
C1    1   -0.139324    0.887231    0.281063    11.00000    0.03812    0.03574 =
         0.05336    0.00336   -0.00030    0.00233
C2    1   -0.053470    0.921074    0.240967    11.00000    0.04424    0.03922 =
         0.05651    0.00690   -0.00070   -0.00002
AFIX  43
H2    2    0.087370    0.972649    0.238748    11.00000   -1.20000
AFIX   0
C3    1   -0.168911    0.881189    0.204273    11.00000    0.05935    0.04908 =
         0.04994    0.00157   -0.00338    0.00531
C4    1   -0.379028    0.805065    0.208789    11.00000    0.05526    0.04875 =
         0.06326   -0.00514   -0.01516    0.00109
AFIX  43
H4    2   -0.460370    0.776486    0.184707    11.00000   -1.20000
AFIX   0
C5    1   -0.470025    0.770829    0.247526    11.00000    0.04119    0.04938 =
         0.07147   -0.00161   -0.00703   -0.00390
AFIX  43
H5    2   -0.610643    0.718543    0.249321    11.00000   -1.20000
AFIX   0
C6    1   -0.355925    0.812852    0.283890    11.00000    0.04175    0.04582 =
         0.05476    0.00284    0.00020    0.00199
C7    1   -0.068242    0.921888    0.161497    11.00000    0.10211    0.07636 =
         0.05123    0.00653   -0.00279   -0.00578
AFIX 137
H7A   2   -0.094700    0.821168    0.142823    11.00000   -1.50000
H7B   2    0.089064    0.940455    0.164492    11.00000   -1.50000
H7C   2   -0.135242    1.029853    0.150048    11.00000   -1.50000
AFIX   0
C8    1   -0.007071    0.927484    0.317993    11.00000    0.03860    0.04153 =
         0.05616    0.00028   -0.00571   -0.00242
AFIX  43
H8    2    0.136305    0.972644    0.314487    11.00000   -1.20000
AFIX   0
C9    1   -0.001896    0.921313    0.424641    11.00000    0.03946    0.04133 =
         0.05462    0.00345   -0.00002   -0.00096
AFIX  43
H9    2   -0.145077    0.875835    0.428213    11.00000   -1.20000
AFIX   0
C10   1    0.130230    0.961185    0.461420    11.00000    0.04118    0.03582 =
         0.05183    0.00017   -0.00310    0.00411
C11   1    0.039508    0.932194    0.501576    11.00000    0.04647    0.03986 =
         0.05695    0.00421   -0.00032    0.00033
AFIX  43
H11   2   -0.101621    0.880951    0.503534    11.00000   -1.20000
AFIX   0
C12   1    0.150070    0.976233    0.538411    11.00000    0.05840    0.04249 =
         0.05725    0.00084   -0.00349    0.00586
C13   1    0.362518    1.050143    0.533957    11.00000    0.06064    0.04713 =
         0.06561   -0.00049   -0.01859    0.00355
AFIX  43
H13   2    0.441709    1.081366    0.558121    11.00000   -1.20000
AFIX   0
C14   1    0.459260    1.078573    0.495188    11.00000    0.04012    0.05080 =
         0.07591    0.00468   -0.00855   -0.00371
AFIX  43
H14   2    0.601899    1.127133    0.493521    11.00000   -1.20000
AFIX   0
C15   1    0.345123    1.035192    0.458711    11.00000    0.03792    0.04362 =
         0.05644    0.00364   -0.00074   -0.00081
C16   1    0.043800    0.952964    0.580870    11.00000    0.09091    0.06966 =
         0.05495    0.00061    0.00216    0.00454
AFIX 137
H16A  2   -0.043494    1.058840    0.587375    11.00000   -1.50000
H16B  2    0.157263    0.937772    0.601908    11.00000   -1.50000
H16C  2   -0.050446    0.847375    0.580526    11.00000   -1.50000
AFIX   0
N1    3   -0.081803    0.902702    0.355434    11.00000    0.04582    0.05506 =
         0.04850    0.00233   -0.00445   -0.00177
N2    3    0.071604    0.946517    0.387268    11.00000    0.04761    0.04903 =
         0.05265    0.00208   -0.00528   -0.00037
O1    4   -0.455102    0.780094    0.321498    11.00000    0.04604    0.09220 =
         0.06584    0.00550    0.00667   -0.01343
AFIX 147
H1    2   -0.375074    0.817071    0.340634    11.00000   -1.50000
AFIX   0
O2    4    0.445066    1.065746    0.420942    11.00000    0.04904    0.07779 =
         0.06828    0.00530    0.00372   -0.01123
AFIX 147
H2A   2    0.362317    1.032756    0.401832    11.00000   -1.50000
HKLF 4
REM  new in P2(1)2(1)2(1)
REM R1 =  0.0503 for   1780 Fo > 4sig(Fo)  and  0.0952 for all   2952 data
REM    185 parameters refined using      0 restraints
END
WGHT      0.0787      0.0000
REM Highest difference peak  0.166,  deepest hole -0.166,  1-sigma level  0.040
Q1    1  -0.5056  0.9842  0.2499  11.00000  0.05    0.16
Q2    1  -0.0846  0.8506  0.2197  11.00000  0.05    0.14
Q3    1   0.0860  1.0415  0.5961  11.00000  0.05    0.14
Q4    1   0.0164  1.1234  0.1747  11.00000  0.05    0.14
Q5    1   0.0716  0.8170  0.5913  11.00000  0.05    0.13
Q6    1   0.0024  1.1145  0.3952  11.00000  0.05    0.13
Q7    1  -0.1008  1.0900  0.3549  11.00000  0.05    0.13
Q8    1  -0.0557  1.1212  0.2147  11.00000  0.05    0.12
Q9    1  -0.0970  1.1245  0.2811  11.00000  0.05    0.12
Q10   1  -0.0032  1.1355  0.1344  11.00000  0.05    0.12
Q11   1   0.0668  0.8205  0.1426  11.00000  0.05    0.12
Q12   1  -0.2292  0.8643  0.1331  11.00000  0.05    0.12
Q13   1   0.4429  1.0998  0.5781  11.00000  0.05    0.12
Q14   1   0.0922  0.8435  0.6026  11.00000  0.05    0.12
Q15   1   0.4132  0.9794  0.4027  11.00000  0.05    0.12
Q16   1  -0.0544  1.1115  0.3421  11.00000  0.05    0.11
Q17   1  -0.0498  0.6680  0.4844  11.00000  0.05    0.11
Q18   1  -0.1435  0.7121  0.5350  11.00000  0.05    0.11
Q19   1   0.4385  1.0973  0.6060  11.00000  0.05    0.11
Q20   1  -0.5276  0.6727  0.1589  11.00000  0.05    0.11
;
