# Supplementary material for: 1,2-Bis(2-hy­droxy-5-methyl­benzyl­idene)hydrazine
Source: Acta Crystallogr Sect E Struct Rep Online. 2013 Aug 7;69(Pt 9):o1394–5. doi: 10.1107/S160053681302148X (PMC3884483; doi:10.1107/S160053681302148X)
Supplement: Supplementary file 2 [file e-69-o1394-Isup2.hkl]

#
# h,k,l, Fc-squared, Fo-squared, sigma(Fo-squared) and status flag
#
data_I
_shelx_title ' new in P2(1)2(1)2(1)'
_shelx_refln_list_code          4
_shelx_F_calc_maximum      141.25
_exptl_crystal_F_000       568.00
_reflns_d_resolution_high  0.7784
 
loop_
 _symmetry_equiv_pos_as_xyz
 'x, y, z'
 '-x+1/2, -y, z+1/2'
 'x+1/2, -y+1/2, -z'
 '-x, y+1/2, -z+1/2'
 
_cell_length_a     6.0108
_cell_length_b     7.3394
_cell_length_c    31.6739
_cell_angle_alpha  90.000
_cell_angle_beta   90.000
_cell_angle_gamma  90.000
 
_shelx_F_squared_multiplier     1.000
 
loop_
 _refln_index_h
 _refln_index_k
 _refln_index_l
 _refln_F_squared_calc
 _refln_F_squared_meas
 _refln_F_squared_sigma
 _refln_observed_status
   2   0   0    19952.46    22245.60    264.22 o
   4   0   0      305.59      404.70     11.51 o
   6   0   0       77.54       68.53     10.02 o
   1   1   0     1052.89     1021.32     14.35 o
   2   1   0     1214.77     1249.61     13.43 o
   3   1   0      378.70      473.83      7.85 o
   4   1   0      253.76      275.02      5.87 o
   5   1   0        3.02        0.41      2.61 o
   6   1   0       20.92       23.89      7.65 o
   7   1   0       10.20        7.16      7.83 o
   0   2   0    14736.73    13465.81    170.86 o
   1   2   0    19717.62    19614.44    396.44 o
   2   2   0      742.86      698.76     12.55 o
   3   2   0       98.23       88.90      5.48 o
   4   2   0       46.57       51.91      3.78 o
   5   2   0        0.07       -0.84      2.34 o
   6   2   0        7.71        9.59      7.11 o
   7   2   0        0.17        2.01      7.13 o
   1   3   0     4864.15     4604.89    106.16 o
   2   3   0        0.04       11.50      3.35 o
   3   3   0     1187.15     1187.54     20.90 o
   4   3   0        0.00        0.13      3.78 o
   5   3   0       81.79       52.49      8.63 o
   6   3   0        0.00       -5.41      5.41 o
   7   3   0        7.38        3.06      7.74 o
   0   4   0        0.04        2.62      1.99 o
   1   4   0    12631.50    11964.32    147.27 o
   2   4   0        1.15        5.39      2.91 o
   3   4   0       80.73       63.65      6.53 o
   4   4   0        1.56       10.04      4.76 o
   5   4   0        0.16        5.55      5.10 o
   6   4   0        1.35        6.96      6.98 o
   1   5   0       81.79       87.26      3.97 o
   2   5   0     1069.63      991.41     16.68 o
   3   5   0        0.23       -0.28      1.77 o
   4   5   0       35.99       46.92      7.45 o
   5   5   0       45.28       51.08      9.10 o
   6   5   0        2.06        8.34      6.87 o
   0   6   0     1075.49     1033.75     17.28 o
   1   6   0       78.03       92.34      4.66 o
   2   6   0      756.66      656.41     13.24 o
   3   6   0        4.26        4.54      2.55 o
   4   6   0      101.55      108.42     10.58 o
   5   6   0        0.03       -2.04      6.02 o
   1   7   0        0.04        4.15      2.57 o
   2   7   0      571.44      497.88     12.04 o
   3   7   0        0.00        2.74      3.05 o
   4   7   0        8.01        8.72      6.31 o
   5   7   0        0.40        3.71      6.96 o
   0   8   0      229.61      209.69      9.17 o
   1   8   0        0.30        1.13      3.70 o
   2   8   0      115.87      100.25      6.22 o
   3   8   0       42.91       46.90      5.45 o
   4   8   0        3.92        2.17      6.60 o
   1   9   0       38.25       35.08      4.62 o
   1   0   1      504.50      564.83      5.62 o
   2   0   1        3.93       21.69      5.41 o
   3   0   1       23.34       23.57      2.21 o
   4   0   1        0.03        2.98      1.77 o
   5   0   1        1.93        4.01      2.06 o
   6   0   1        0.07       -3.56      3.56 o
   7   0   1        0.26        4.83      6.96 o
  -7   1   1       23.15       12.35      7.96 o
  -6   1   1       13.42       16.06      6.75 o
  -5   1   1       11.02        9.32      5.59 o
  -4   1   1       48.35       55.27      2.96 o
  -3   1   1     1609.72     1720.03     18.87 o
  -2   1   1     1121.04     1194.19     18.24 o
  -1   1   1     5774.43     5762.38     69.44 o
   0   1   1      579.51      469.85      4.91 o
   1   1   1     5772.15     5662.49    105.83 o
   2   1   1     1120.86     1184.32     14.55 o
   3   1   1     1608.66     1725.88     18.92 o
   4   1   1       48.37       53.04      3.04 o
   5   1   1       11.00        8.41      2.42 o
   6   1   1       13.43       14.22      7.02 o
   7   1   1       23.13       16.75      7.92 o
  -7   2   1        5.02        3.73      7.02 o
  -6   2   1       23.19       20.58      7.87 o
  -5   2   1        4.68        4.75      2.71 o
  -4   2   1       69.52       78.66      5.31 o
  -3   2   1      146.05      125.42     10.13 o
  -2   2   1      757.43      736.64     15.44 o
  -1   2   1     6888.55     6749.67     69.79 o
   0   2   1    16409.33    15298.10    137.56 o
   1   2   1     6889.21     6918.58     95.65 o
   2   2   1      756.90      763.09     13.24 o
   3   2   1      146.16      125.76     11.56 o
   4   2   1       69.72       73.85      5.36 o
   5   2   1        4.66        3.09      2.66 o
   6   2   1       23.10       30.77      8.61 o
   7   2   1        5.04        5.84      7.27 o
  -7   3   1        0.24        2.01      7.83 o
  -6   3   1        1.34        2.35      6.69 o
  -5   3   1        0.96       -4.45      4.45 o
  -4   3   1       23.70       35.05      6.40 o
  -3   3   1       40.19       60.36      4.88 o
  -2   3   1      189.80      223.80      9.44 o
  -1   3   1      348.36      447.47     17.98 o
   0   3   1      142.09      119.72      3.21 o
   1   3   1      348.40      466.11     12.70 o
   2   3   1      190.04      220.13     30.85 o
   3   3   1       40.19       59.74      6.37 o
   4   3   1       23.77       23.59      5.88 o
   5   3   1        0.96        1.88      4.67 o
   6   3   1        1.35       -5.37      5.37 o
   7   3   1        0.24        2.57      7.43 o
  -6   4   1        3.77        7.92      6.82 o
  -5   4   1        4.03       15.74      6.35 o
  -4   4   1       53.57       56.78      7.74 o
  -3   4   1        3.17        5.32      3.67 o
  -2   4   1      228.43      192.17      5.20 o
  -1   4   1     1266.25     1760.47     79.09 o
   0   4   1       36.55       41.58      2.63 o
   1   4   1     1266.09     1755.98     24.64 o
   2   4   1      228.79      193.13     11.90 o
   3   4   1        3.15        2.21      3.53 o
   4   4   1       53.72       42.43      6.93 o
   5   4   1        4.02        4.56      5.68 o
   6   4   1        3.76       -2.53      5.97 o
  -6   5   1        0.30        2.71      6.51 o
  -5   5   1       76.87       74.34     10.22 o
  -4   5   1       43.49       38.11      7.09 o
  -3   5   1       55.45       49.70      3.38 o
  -2   5   1      834.30      868.55     28.07 o
  -1   5   1       24.77       30.52      2.08 o
   0   5   1       86.25       75.60      3.60 o
   1   5   1       24.81       32.86      4.75 o
   2   5   1      834.07      835.39     14.89 o
   3   5   1       55.50       55.44      8.36 o
   4   5   1       43.40       26.14      6.51 o
   5   5   1       76.89       68.14      9.86 o
   6   5   1        0.30        0.04      6.42 o
  -5   6   1        2.24        0.27      5.70 o
  -4   6   1        5.96       11.29      5.73 o
  -3   6   1       30.46       33.64      3.58 o
  -2   6   1       87.14      118.08      6.53 o
  -1   6   1      225.21      244.60      7.22 o
   0   6   1       35.68       99.59      6.44 o
   1   6   1      225.21      251.02      7.81 o
   2   6   1       87.18      118.76      6.98 o
   3   6   1       30.48       29.55      6.41 o
   4   6   1        5.98        4.20      4.88 o
   5   6   1        2.25        5.05      6.35 o
  -5   7   1        5.24       10.38      7.02 o
  -4   7   1        8.73       18.00      6.73 o
  -3   7   1       36.95       27.73      5.43 o
  -2   7   1       10.71       50.19     13.20 o
  -1   7   1       20.10       22.30      4.93 o
   0   7   1        6.52        8.13      1.77 o
   1   7   1       20.06       22.05      3.37 o
   3   7   1       36.88       27.76      8.53 o
   4   7   1        8.72       25.81      7.27 o
   5   7   1        5.23       -2.89      6.69 o
  -4   8   1        5.07        1.90      6.62 o
  -3   8   1       76.06       82.88      8.32 o
  -2   8   1       32.31       40.57      4.71 o
  -1   8   1        6.33        6.46      2.52 o
   0   8   1      126.13      149.73      6.74 o
   1   8   1        6.34        5.12      3.94 o
   2   8   1       32.30       33.30      5.97 o
   3   8   1       76.15       72.93      8.16 o
  -1   9   1        7.85        6.12      3.66 o
   1   9   1        7.84        5.95      3.44 o
   1   0   2      100.37      103.30      1.93 o
   2   0   2        1.04        4.58      1.32 o
   3   0   2       25.35       18.20      2.05 o
   4   0   2        0.00        1.96      2.79 o
   5   0   2        0.33        1.45      1.93 o
   6   0   2        0.50        1.01      3.08 o
   7   0   2        0.05        3.82      7.18 o
  -7   1   2       43.62       39.54     10.06 o
  -6   1   2        0.56        5.70      6.64 o
  -5   1   2        8.36        5.52      2.52 o
  -4   1   2       11.99       16.16      2.34 o
  -3   1   2     2589.95     2926.30     45.19 o
  -2   1   2     1143.15     1145.58     14.38 o
  -1   1   2    10886.41    10969.79    129.96 o
   0   1   2     3078.98     2746.52     22.40 o
   1   1   2    10886.92    10831.87    106.37 o
   2   1   2     1143.58     1124.33     12.41 o
   3   1   2     2590.73     2902.70     50.64 o
   4   1   2       12.01       15.56      3.42 o
   5   1   2        8.29        8.21      3.71 o
   6   1   2        0.54       -2.19      3.77 o
   7   1   2       43.65       40.79     10.11 o
  -7   2   2        7.75       13.78      8.34 o
  -6   2   2       51.94       37.46      9.30 o
  -5   2   2       31.52       35.29      3.93 o
  -4   2   2       95.38      105.52      8.95 o
  -3   2   2      260.91      262.94      8.10 o
  -2   2   2      654.91      672.77     15.54 o
  -1   2   2     1955.40     1867.44     28.33 o
   0   2   2    15610.50    14471.31    129.45 o
   1   2   2     1954.82     1955.29     20.58 o
   2   2   2      655.16      688.55     24.18 o
   3   2   2      260.86      253.76      7.92 o
   4   2   2       95.12       99.87      5.29 o
   5   2   2       31.55       25.60      3.69 o
   6   2   2       52.08       56.07     10.06 o
   7   2   2        7.71        2.04      7.31 o
  -7   3   2        0.33        0.09      7.07 o
  -6   3   2       31.12       28.54      8.12 o
  -5   3   2        0.17       -0.51      4.72 o
  -4   3   2      325.89      362.11     16.30 o
  -3   3   2      207.52      218.76      7.63 o
  -2   3   2     4431.06     4486.08     57.75 o
  -1   3   2     1964.44     1807.53     35.05 o
   0   3   2        1.32        1.27      0.66 o
   1   3   2     1964.20     1850.98     27.77 o
   2   3   2     4430.83     4440.10     57.29 o
   3   3   2      207.46      205.76      7.31 o
   4   3   2      325.83      335.85     15.61 o
   5   3   2        0.16       -3.35      4.54 o
   6   3   2       31.10       31.29      8.92 o
   7   3   2        0.34        7.07      7.76 o
  -6   4   2       18.64        5.48      6.87 o
  -5   4   2        4.44        7.63      5.57 o
  -4   4   2      190.83      182.18     11.88 o
  -3   4   2        6.77        6.46      3.62 o
  -2   4   2      276.21      259.34      6.37 o
  -1   4   2       56.00      106.57      6.17 o
   0   4   2      244.18      240.71      5.84 o
   1   4   2       56.05      124.57      6.31 o
   2   4   2      275.96      256.68      9.94 o
   3   4   2        6.77        6.06      1.54 o
   4   4   2      190.65      186.25     12.05 o
   5   4   2        4.45        3.49      5.14 o
   6   4   2       18.67       24.29      8.70 o
  -6   5   2        1.56       -1.19      6.40 o
  -5   5   2       50.50       47.73      9.08 o
  -4   5   2       15.39        6.64      5.08 o
  -3   5   2       19.22       23.25      2.61 o
  -2   5   2      492.65      473.88     10.16 o
  -1   5   2      129.21      120.52      2.71 o
   0   5   2       95.39       88.92      3.13 o
   1   5   2      129.12      130.43      4.59 o
   2   5   2      492.65      491.16     10.19 o
   3   5   2       19.23       22.09      2.70 o
   4   5   2       15.44       28.72      6.51 o
   5   5   2       50.47       48.78      8.99 o
   6   5   2        1.55        4.25      7.54 o
  -5   6   2        1.30        0.22      5.61 o
  -4   6   2       18.18       13.62      6.13 o
  -3   6   2      126.35      111.66      5.40 o
  -2   6   2       38.09       37.83      3.75 o
  -1   6   2      625.18      589.99     11.73 o
   0   6   2        0.93        5.44      2.19 o
   1   6   2      625.22      593.36     11.87 o
   2   6   2       38.07       47.23      3.76 o
   3   6   2      126.32      109.95      5.33 o
   4   6   2       18.15       21.78      6.84 o
   5   6   2        1.30       12.21      6.71 o
  -5   7   2       42.94       28.00      8.83 o
  -4   7   2       10.30        9.35      6.66 o
  -3   7   2      120.86       89.09     11.24 o
  -2   7   2       40.87       38.86      4.20 o
  -1   7   2       25.59       24.90      3.44 o
   0   7   2       83.12       82.86      3.56 o
   1   7   2       25.61       25.29      3.32 o
   2   7   2       40.86       41.46      5.96 o
   3   7   2      120.91      106.83      6.00 o
   4   7   2       10.30       11.38      6.31 o
   5   7   2       42.95       33.55      9.10 o
  -4   8   2        0.23        3.18      6.31 o
  -3   8   2       70.59       76.36      6.24 o
  -2   8   2       10.40        7.57      3.53 o
  -1   8   2       14.15       13.48      2.75 o
   0   8   2       36.31       49.00     11.71 o
   1   8   2       14.17       18.88      5.05 o
   2   8   2       10.40       12.86      4.90 o
   3   8   2       70.50       74.74      7.98 o
  -1   9   2        7.53        1.22      3.40 o
   1   9   2        7.52        1.40      3.29 o
   1   0   3        7.35        6.66      0.89 o
   2   0   3      418.77      402.43      6.11 o
   3   0   3       29.20       34.76      2.46 o
   4   0   3       16.09       15.83      4.12 o
   5   0   3        9.76        4.97      2.28 o
   6   0   3       46.53       51.18      5.20 o
   7   0   3        5.30        4.81      6.89 o
  -7   1   3        3.10        1.07      7.38 o
  -6   1   3        7.07        4.44      5.09 o
  -5   1   3       14.35       10.96      3.17 o
  -4   1   3       15.82       15.71      2.26 o
  -3   1   3      211.89      290.38      6.71 o
  -2   1   3      486.16      479.28      9.35 o
  -1   1   3     1248.06     1260.10     17.25 o
   0   1   3     1280.32     1160.94      9.79 o
   1   1   3     1248.71     1252.62     13.91 o
   2   1   3      486.22      475.05      6.73 o
   3   1   3      211.87      263.76      5.72 o
   4   1   3       15.77       14.47      2.21 o
   5   1   3       14.39       16.04      2.84 o
   6   1   3        7.05        1.24      3.86 o
   7   1   3        3.08        5.90      7.25 o
  -7   2   3        3.23       -2.17      6.89 o
  -6   2   3       11.93       14.47      6.58 o
  -5   2   3        8.18       12.22      2.98 o
  -4   2   3       51.87       50.42      4.49 o
  -3   2   3       15.51       13.97      2.66 o
  -2   2   3       19.50       26.31      3.75 o
  -1   2   3     2660.52     2556.98     42.04 o
   0   2   3     2914.91     2738.89     27.85 o
   1   2   3     2661.01     2613.00     27.29 o
   2   2   3       19.49       23.01      2.44 o
   3   2   3       15.47       10.58      2.51 o
   4   2   3       52.04       54.35      3.90 o
   5   2   3        8.21        4.66      2.78 o
   6   2   3       11.88       14.45      7.27 o
   7   2   3        3.24       -1.48      6.78 o
  -7   3   3        5.24       13.40      8.81 o
  -6   3   3        3.30        0.34      6.11 o
  -5   3   3       56.42       56.78      8.92 o
  -4   3   3       25.25        8.36      4.76 o
  -3   3   3       39.60       37.17      5.10 o
   0   3   3       91.06       79.04      1.72 o
   3   3   3       39.58       28.63      3.78 o
   4   3   3       25.31       23.77      5.84 o
   5   3   3       56.48       64.45      9.37 o
   6   3   3        3.29       -2.91      6.24 o
   7   3   3        5.24       10.60      8.41 o
  -6   4   3        1.68        3.02      6.19 o
  -5   4   3        3.11        1.92      5.35 o
  -4   4   3       45.41       39.16      6.87 o
  -3   4   3        9.75        7.96      3.62 o
  -2   4   3        6.75        6.51      1.81 o
  -1   4   3      135.78      126.06      9.66 o
   0   4   3       37.41       40.81      2.11 o
   1   4   3      135.80      151.88      4.41 o
   2   4   3        6.73        8.73      2.57 o
   3   4   3        9.74        9.79      1.73 o
   4   4   3       45.47       48.93      7.27 o
   5   4   3        3.10       -1.16      4.74 o
   6   4   3        1.66       -4.38      6.13 o
  -6   5   3        3.56       -0.04      6.04 o
  -5   5   3       17.14       13.08      6.87 o
  -4   5   3        9.73       14.09      5.59 o
  -3   5   3       12.63       13.88      2.32 o
  -2   5   3      269.29      279.23     22.29 o
  -1   5   3      150.50      150.31      3.11 o
   0   5   3       59.21       65.63      2.80 o
   1   5   3      150.62      151.73      5.03 o
   2   5   3      269.58      308.38      7.64 o
   3   5   3       12.59       12.65      2.68 o
   4   5   3        9.75        6.80      5.17 o
   5   5   3       17.15        9.82      6.28 o
   6   5   3        3.58        3.53      7.25 o
  -5   6   3        6.53       -1.74      5.39 o
  -4   6   3       12.29       11.12      6.11 o
  -3   6   3       12.50       11.21      2.89 o
  -2   6   3       39.66       40.95      3.94 o
   0   6   3       33.77       34.13      2.61 o
   2   6   3       39.67       47.18      3.80 o
   3   6   3       12.49       13.19      2.93 o
   4   6   3       12.28       12.61      6.04 o
   5   6   3        6.54        4.32      6.42 o
  -5   7   3        0.54       -3.11      5.99 o
  -4   7   3        2.50        3.31      5.70 o
  -3   7   3        2.35        3.40      3.21 o
  -2   7   3        7.25       11.57      3.29 o
  -1   7   3        8.50       10.04      2.88 o
   0   7   3        6.90        7.62      2.47 o
   1   7   3        8.51        7.94      2.55 o
   2   7   3        7.23       15.58      3.33 o
   3   7   3        2.34        9.68      3.30 o
   4   7   3        2.51       -1.32      5.35 o
   5   7   3        0.54        6.08      6.87 o
  -4   8   3        1.53       -5.79      5.79 o
  -3   8   3       42.25       49.50      8.96 o
  -2   8   3        6.64        7.82      3.51 o
  -1   8   3        6.86        3.63      2.42 o
   0   8   3       10.08       10.97      2.39 o
   1   8   3        6.85        5.66      4.18 o
   2   8   3        6.64        6.71      4.50 o
   3   8   3       42.31       50.28      7.04 o
  -1   9   3        3.33       -1.74      4.70 o
   1   9   3        3.34       -4.12      4.12 o
   0   0   4     6657.95     5966.17     72.73 o
   1   0   4       31.30       29.30      1.30 o
   2   0   4       78.12       79.99      2.67 o
   3   0   4      473.13      467.39      7.75 o
   4   0   4      122.40      159.92      5.10 o
   5   0   4       53.10       56.20      3.96 o
   6   0   4      132.58      164.77     18.54 o
   7   0   4        5.65       -3.00      6.24 o
  -7   1   4        1.97        2.57      7.16 o
  -6   1   4        1.34       -1.90      5.98 o
  -5   1   4       22.08       28.88      3.78 o
  -4   1   4       18.15       16.84      3.37 o
  -3   1   4       49.31       41.94      2.53 o
  -2   1   4      200.44      207.61      9.29 o
  -1   1   4      963.90      935.05     13.52 o
   0   1   4      412.14      372.15      3.59 o
   1   1   4      962.95      928.86     10.76 o
   2   1   4      200.79      212.76      4.22 o
   3   1   4       49.09       41.38      2.53 o
   4   1   4       18.16       14.33      2.26 o
   5   1   4       22.05       17.76      2.90 o
   6   1   4        1.32        5.02      3.31 o
   7   1   4        1.98       -0.56      6.44 o
  -7   2   4        8.47       19.61      8.97 o
  -6   2   4       13.83        6.82      6.62 o
  -5   2   4       19.90       28.35      3.64 o
  -4   2   4       65.91       61.85      5.07 o
  -3   2   4       42.08       38.25      3.58 o
  -2   2   4      206.01      216.72      6.21 o
  -1   2   4       12.11       -0.26      1.11 o
   0   2   4       57.01       50.23      4.64 o
   1   2   4       12.19       21.31      2.53 o
   2   2   4      205.67      196.79      5.76 o
   3   2   4       42.06       47.77      3.00 o
   4   2   4       65.81       68.73      4.15 o
   5   2   4       19.89       13.37      3.22 o
   6   2   4       13.87       21.96      7.69 o
   7   2   4        8.46       12.01      7.98 o
  -7   3   4        0.95       -4.72      7.38 o
  -6   3   4        0.73        3.58      6.06 o
  -5   3   4      119.11      110.41     11.27 o
  -4   3   4        0.45        1.16      3.91 o
  -3   3   4       18.46       24.16      3.24 o
  -2   3   4       49.83       49.98      3.42 o
  -1   3   4      584.40      561.27     22.57 o
   0   3   4       84.04       73.90      1.93 o
   1   3   4      584.41      575.10     15.64 o
   2   3   4       49.82       56.25      2.63 o
   3   3   4       18.51       32.67      5.08 o
   4   3   4        0.44       -3.51      3.51 o
   5   3   4      119.08      103.21     10.98 o
   6   3   4        0.74       -5.23      5.23 o
   7   3   4        0.96        0.31      7.07 o
  -6   4   4        3.05        5.28      6.73 o
  -5   4   4        3.61        7.78      5.39 o
  -4   4   4       11.57       10.71      5.03 o
  -3   4   4       62.56       60.45      6.64 o
  -2   4   4       58.53       43.66      4.86 o
  -1   4   4      187.40      183.99      7.37 o
   0   4   4       36.67       39.13      2.46 o
   1   4   4      187.30      199.06      5.06 o
   2   4   4       58.61       53.99      3.10 o
   3   4   4       62.63       59.07      2.97 o
   4   4   4       11.55       12.59      5.23 o
   5   4   4        3.60        1.16      5.37 o
   6   4   4        3.07       -3.98      6.31 o
  -6   5   4        2.48        3.22      6.55 o
  -5   5   4       31.06       27.96      7.96 o
  -4   5   4       28.39       33.08      6.93 o
  -3   5   4       28.71       25.91      5.13 o
  -2   5   4       74.94       77.79      8.05 o
  -1   5   4       57.05       57.38      2.06 o
   0   5   4       67.65       70.20      2.86 o
   1   5   4       56.99       56.42      3.31 o
   2   5   4       74.71       91.96      4.26 o
   3   5   4       28.77       34.09      3.16 o
   4   5   4       28.35       30.64      6.71 o
   5   5   4       31.04       13.55      6.64 o
   6   5   4        2.46        1.39      7.20 o
  -5   6   4        4.02       -1.90      5.57 o
  -4   6   4       26.77       30.51      7.27 o
  -3   6   4       12.27        7.46      3.35 o
  -2   6   4       31.60       27.72      3.58 o
  -1   6   4        8.14        5.58      1.73 o
   0   6   4        2.32        1.63      6.75 o
   1   6   4        8.13       11.86      2.45 o
   2   6   4       31.60       31.83      3.82 o
   3   6   4       12.24        8.78      3.29 o
   4   6   4       26.77       27.96      7.07 o
   5   6   4        4.02        5.55      6.37 o
  -5   7   4        1.74       -0.34      6.60 o
  -4   7   4       41.03       39.43      8.66 o
  -3   7   4        6.71        8.37      3.43 o
  -2   7   4       52.87       52.34      7.45 o
  -1   7   4        0.29        0.51      1.95 o
   0   7   4        4.36        1.74      2.77 o
   1   7   4        0.29       -1.15      2.15 o
   2   7   4       52.85       42.36      6.87 o
   3   7   4        6.70        5.54      3.16 o
   4   7   4       41.02       38.18      7.81 o
   5   7   4        1.74       -0.45      6.91 o
  -4   8   4        0.17       -0.65      6.42 o
  -3   8   4        7.92       10.54      3.96 o
  -2   8   4        1.71        3.92      3.36 o
  -1   8   4        3.48        0.84      2.35 o
   0   8   4        3.37       -0.67      4.34 o
   1   8   4        3.48        3.67      3.98 o
   2   8   4        1.71        1.70      4.41 o
   3   8   4        7.90       19.46      5.84 o
  -1   9   4        3.69       -4.36      4.36 o
   1   0   5     3188.00     3139.67     27.96 o
   2   0   5       96.05       78.62      3.00 o
   3   0   5       13.57       11.38      2.03 o
   4   0   5        1.04        1.83      1.67 o
   5   0   5        1.83        1.43      2.03 o
   6   0   5       26.27       22.10      5.21 o
   7   0   5        2.81        2.12      6.91 o
  -7   1   5       10.78       13.53      8.48 o
  -6   1   5       32.40       43.76      6.15 o
  -5   1   5        5.24        2.00      2.42 o
  -4   1   5        5.58        6.90      2.16 o
  -3   1   5        4.21        3.37      1.48 o
  -2   1   5       69.39       60.68      3.58 o
  -1   1   5      683.33      639.55     10.14 o
   0   1   5        6.00        4.28      0.58 o
   1   1   5      683.34      642.65      5.91 o
   2   1   5       69.29       56.56      2.29 o
   3   1   5        4.18        3.21      1.49 o
   4   1   5        5.63        3.65      1.77 o
   5   1   5        5.23        2.39      2.23 o
   6   1   5       32.44       41.94      5.03 o
   7   1   5       10.79       -4.54      6.91 o
  -7   2   5        7.10        2.91      7.56 o
  -6   2   5       27.38       29.48      8.92 o
  -5   2   5        2.42        3.04      2.43 o
  -4   2   5       23.34       31.15      6.02 o
  -3   2   5        6.29        3.46      2.03 o
  -2   2   5      312.55      290.14      7.31 o
  -1   2   5      228.94      220.82      3.88 o
   0   2   5      278.63      244.80      3.26 o
   1   2   5      228.89      225.27      3.65 o
   2   2   5      312.60      289.21      7.02 o
   3   2   5        6.34        7.29      1.57 o
   4   2   5       23.38       20.73      2.41 o
   5   2   5        2.42        1.38      4.15 o
   6   2   5       27.37       35.20      8.86 o
   7   2   5        7.10        6.02      7.16 o
  -7   3   5       11.45       15.34      8.77 o
  -6   3   5        2.53       -4.43      5.86 o
  -5   3   5       29.86       30.66      7.49 o
  -4   3   5        2.83       -2.39      3.62 o
  -3   3   5        1.61        0.37      2.01 o
  -2   3   5      136.27      126.08      5.00 o
  -1   3   5       16.79       14.01      4.98 o
   0   3   5      476.22      414.73      4.63 o
   1   3   5       16.83       19.13      1.78 o
   2   3   5      136.35      126.85      3.74 o
   3   3   5        1.64        0.84      2.08 o
   4   3   5        2.83        4.83      4.29 o
   5   3   5       29.77       35.09      7.74 o
   6   3   5        2.52        4.16      6.58 o
   7   3   5       11.44       14.45      8.34 o
  -6   4   5        0.93        7.43      6.73 o
  -5   4   5       21.75       20.13      6.93 o
  -4   4   5        2.09        1.63      4.23 o
  -3   4   5       12.63       13.60      4.27 o
  -2   4   5       33.88       31.45      4.44 o
  -1   4   5       26.31       34.83      1.93 o
   0   4   5      253.27      227.93      4.53 o
   1   4   5       26.34       31.06      3.02 o
   2   4   5       33.85       32.57      2.52 o
   3   4   5       12.56       12.92      1.79 o
   4   4   5        2.09        1.52      4.56 o
   5   4   5       21.83       21.11      7.22 o
   6   4   5        0.95       -5.59      5.59 o
  -6   5   5        0.62        0.72      6.60 o
  -5   5   5       28.45       26.37      7.63 o
  -4   5   5        8.04        4.41      4.85 o
  -3   5   5        7.94        6.55      2.07 o
  -2   5   5        0.54        2.97      3.11 o
  -1   5   5        0.68       -0.30      1.08 o
   0   5   5        3.96        1.58      1.52 o
   1   5   5        0.68        0.74      1.58 o
   2   5   5        0.55        4.05      1.91 o
   3   5   5        7.93        7.38      2.69 o
   4   5   5        8.07        5.79      5.05 o
   5   5   5       28.44       12.66      6.66 o
   6   5   5        0.62        2.37      7.43 o
  -5   6   5        1.98        5.97      5.84 o
  -4   6   5        9.18       11.65      5.95 o
  -3   6   5       27.59       28.78      3.52 o
  -2   6   5        0.57       -5.60      5.73 o
  -1   6   5        7.24        9.03      2.30 o
   0   6   5        5.96        2.56      2.95 o
   1   6   5        7.21        6.42      2.21 o
   2   6   5        0.58       -1.34      2.49 o
   3   6   5       27.63       36.09      5.20 o
   4   6   5        9.17       16.86      6.11 o
   5   6   5        1.99       -5.77      5.77 o
  -5   7   5        0.57        1.63      6.69 o
  -4   7   5       11.27       14.00      6.89 o
  -3   7   5        0.98       -2.07      3.32 o
  -2   7   5       10.60        8.74      3.32 o
  -1   7   5        6.56        7.52      2.70 o
   0   7   5        0.00       -1.43      2.73 o
   1   7   5        6.55        5.88      2.62 o
   2   7   5       10.61        8.88      3.02 o
   3   7   5        0.98        1.91      3.21 o
   4   7   5       11.26       13.69      6.46 o
  -3   8   5        1.34        1.22      4.64 o
  -2   8   5        1.52        1.09      3.44 o
  -1   8   5        0.15       -2.20      2.20 o
   0   8   5       10.36        7.15      2.74 o
   1   8   5        0.15        0.04      3.65 o
   2   8   5        1.51        1.25      4.56 o
   3   8   5        1.34       -4.23      4.23 o
  -2   9   5        2.07        3.29      5.88 o
  -1   9   5        0.64       -2.46      3.23 o
   0   0   6        0.79        0.71      0.42 o
   1   0   6        2.62       -0.73      0.73 o
   2   0   6        7.97        6.55      1.55 o
   3   0   6       20.53       19.30      2.98 o
   4   0   6        4.83        1.51      1.88 o
   5   0   6        0.19       -2.24      2.32 o
   6   0   6        1.01        3.98      6.21 o
   7   0   6        0.42       -5.55      6.24 o
  -7   1   6       10.24        4.00      7.56 o
  -6   1   6       62.38       65.75      6.89 o
  -5   1   6       23.07       29.68      3.84 o
  -4   1   6       14.81       17.08      2.86 o
  -3   1   6      175.85      176.77      4.56 o
  -2   1   6        4.93        6.09      1.36 o
  -1   1   6      158.19      147.12      4.93 o
   0   1   6      136.99      128.24      1.97 o
   1   1   6      158.01      147.07      2.02 o
   2   1   6        4.93        2.50      1.12 o
   3   1   6      175.67      184.93      5.88 o
   4   1   6       14.79       11.92      2.20 o
   5   1   6       23.10       28.28      3.25 o
   6   1   6       62.30       78.69      8.53 o
   7   1   6       10.20       -2.30      6.60 o
  -7   2   6        2.21        0.18      6.64 o
  -6   2   6       18.23       19.23      7.72 o
  -5   2   6        3.45        7.45      4.16 o
  -4   2   6       10.50        4.54      4.03 o
  -3   2   6       11.02       11.00      2.58 o
  -2   2   6      118.86      120.58      4.70 o
  -1   2   6        1.17        2.30      0.63 o
   0   2   6       68.72       72.10      1.67 o
   1   2   6        1.21        1.21      0.76 o
   2   2   6      118.89      110.68      3.45 o
   3   2   6       11.09        9.29      1.68 o
   4   2   6       10.44        8.62      2.08 o
   5   2   6        3.46        2.34      2.34 o
   6   2   6       18.22        8.83      6.37 o
   7   2   6        2.22        2.84      6.91 o
  -7   3   6       32.09       57.05     12.28 o
  -6   3   6        0.79       -4.99      5.37 o
  -5   3   6       32.97       30.62      7.54 o
  -4   3   6       38.03       35.69      6.44 o
  -3   3   6       18.47       18.57      3.00 o
  -2   3   6      104.38       94.82      4.44 o
  -1   3   6       19.32       19.38      1.13 o
   0   3   6       11.11       16.37      1.27 o
   1   3   6       19.32       18.65      1.70 o
   2   3   6      104.36       97.20      4.37 o
   3   3   6       18.49       14.09      3.37 o
   4   3   6       38.06       40.32      6.78 o
   5   3   6       32.98       21.94      7.00 o
   6   3   6        0.79        2.91      6.17 o
   7   3   6       32.11       27.35      9.26 o
  -6   4   6        1.04       -0.47      5.79 o
  -5   4   6       22.14       20.58      6.84 o
  -4   4   6        7.70        8.86      4.90 o
  -3   4   6        5.03        5.46      3.80 o
  -2   4   6       41.11       42.43      2.76 o
  -1   4   6       11.58       10.47      3.25 o
   0   4   6       46.64       55.26      3.91 o
   1   4   6       11.64       11.65      1.73 o
   2   4   6       41.15       42.67      2.76 o
   3   4   6        5.03        2.38      1.64 o
   4   4   6        7.72        6.82      4.72 o
   5   4   6       22.12       16.75      7.02 o
   6   4   6        1.03        2.64      6.87 o
  -6   5   6        1.02        0.49      6.60 o
  -5   5   6       22.70       21.85      7.25 o
  -4   5   6        4.82        6.42      4.90 o
  -3   5   6        1.96       -0.64      2.68 o
  -2   5   6        2.46        1.36      2.73 o
  -1   5   6        4.99        4.83      0.99 o
   0   5   6        7.37       10.23      5.09 o
   1   5   6        5.00        3.47      1.70 o
   2   5   6        2.44       -0.14      1.76 o
   3   5   6        1.95        1.22      2.06 o
   4   5   6        4.80        4.56      5.01 o
   5   5   6       22.71       10.20      6.75 o
   6   5   6        1.01       -3.76      7.13 o
  -5   6   6        1.37        3.58      5.88 o
  -4   6   6       10.09        7.36      5.50 o
  -3   6   6        7.14        1.53      4.22 o
  -2   6   6        2.74       -1.97      2.69 o
  -1   6   6        6.41        5.10      2.09 o
   0   6   6        2.02        0.95      3.31 o
   1   6   6        6.44        6.50      2.19 o
   2   6   6        2.75        0.17      2.23 o
   3   6   6        7.14        7.68      2.79 o
   4   6   6       10.09       10.98      5.86 o
   5   6   6        1.37        6.55      6.31 o
  -5   7   6        3.56        6.04      7.25 o
  -4   7   6       10.29       21.60      7.20 o
  -3   7   6        1.74       -2.69      2.69 o
  -2   7   6        0.58       -4.83      6.82 o
  -1   7   6        0.13        0.60      4.75 o
   0   7   6        0.00       -1.97      1.97 o
   1   7   6        0.13       -2.80      3.11 o
   2   7   6        0.58       -3.47      3.47 o
   3   7   6        1.73       -1.99      3.69 o
  -3   8   6        4.38        5.67      3.83 o
  -2   8   6        1.27       -0.08      2.53 o
  -1   8   6        5.55        5.58      3.22 o
   0   8   6        1.10       -0.85      1.97 o
   1   8   6        5.56        9.75      4.61 o
   2   8   6        1.27        1.92      4.70 o
   3   8   6        4.39        1.50      4.63 o
  -1   9   6        0.02       -1.56      4.71 o
   1   0   7       15.53       16.01      0.89 o
   2   0   7       86.18       74.64      2.87 o
   3   0   7        1.41        2.97      1.64 o
   4   0   7       43.19       43.99      3.56 o
   5   0   7        9.49        5.60      2.77 o
   6   0   7        0.51        2.43      3.90 o
   7   0   7       18.82       15.10      9.12 o
  -7   1   7       32.58       36.86     10.76 o
  -6   1   7       38.72       41.70      5.92 o
  -5   1   7       24.27       25.15      3.66 o
  -4   1   7       14.75       15.11      2.61 o
  -3   1   7       60.92       64.61      2.95 o
  -2   1   7        7.50        9.02      1.44 o
  -1   1   7       83.53       81.61      4.75 o
   0   1   7       30.49       27.74      1.06 o
   1   1   7       84.14       79.09      1.62 o
   2   1   7        7.49        8.63      1.31 o
   3   1   7       61.14       64.73      2.99 o
   4   1   7       14.74       13.71      2.21 o
   5   1   7       24.37       26.45      3.46 o
   6   1   7       38.79       36.26      5.89 o
   7   1   7       32.65       47.93     10.44 o
  -7   2   7        1.01       -2.59      6.89 o
  -6   2   7        6.16       18.67      7.40 o
  -5   2   7       12.75       17.29     14.69 o
  -4   2   7        1.23       -1.25      3.22 o
  -3   2   7       19.00       14.97      3.47 o
  -2   2   7       19.63       23.02      4.85 o
  -1   2   7      118.60      112.20      1.80 o
   0   2   7      405.18      352.74      3.93 o
   1   2   7      118.60      114.90      3.30 o
   2   2   7       19.66       21.24      1.06 o
   3   2   7       18.98       18.21      1.93 o
   4   2   7        1.24       -0.71      1.60 o
   5   2   7       12.75       10.50      2.72 o
   6   2   7        6.18        4.09      5.88 o
   7   2   7        1.00        6.37      7.38 o
  -7   3   7        3.51        7.13      8.25 o
  -6   3   7       29.15       27.51      8.30 o
  -5   3   7        3.98        1.16      5.01 o
  -4   3   7       15.40        8.03      4.58 o
  -3   3   7       35.10       29.91      3.50 o
  -2   3   7       37.36       38.09      3.83 o
  -1   3   7       18.93       15.07      1.07 o
   0   3   7       19.16       19.22      1.00 o
   1   3   7       18.91       16.44      1.63 o
   2   3   7       37.15       40.56      2.46 o
   3   3   7       35.09       29.66      7.72 o
   4   3   7       15.36       12.23      5.32 o
   5   3   7        3.94        1.45      5.28 o
   6   3   7       29.12       44.93      9.44 o
   7   3   7        3.51        6.82      7.94 o
  -6   4   7       12.79       20.64      7.89 o
  -5   4   7        5.63        4.52      5.75 o
  -4   4   7        3.56        7.49      4.72 o
  -3   4   7       25.56       29.07      5.23 o
  -2   4   7        8.66        8.27      1.81 o
  -1   4   7       12.07       13.24      1.84 o
   0   4   7        2.28        5.43      1.51 o
   1   4   7       12.10       13.71      1.86 o
   2   4   7        8.70        9.47      1.94 o
   3   4   7       25.47       28.87      2.33 o
   4   4   7        3.58        4.12      4.76 o
   5   4   7        5.64        4.67      6.06 o
   6   4   7       12.79       14.58      7.54 o
  -6   5   7        2.51       -4.16      6.37 o
  -5   5   7       17.73       18.05      6.93 o
  -4   5   7       10.90       11.12      5.68 o
  -3   5   7        0.54        0.80      1.86 o
  -2   5   7        3.06       -1.56      5.00 o
  -1   5   7        6.48        7.97      1.25 o
   0   5   7        8.59        9.71      1.89 o
   1   5   7        6.50        7.53      1.86 o
   2   5   7        3.03        0.17      1.95 o
   3   5   7        0.53       -0.13      2.03 o
   4   5   7       10.94       14.36      5.68 o
   5   5   7       17.70       19.79      7.20 o
   6   5   7        2.52        0.16      7.16 o
  -5   6   7        8.85        0.94      5.93 o
  -4   6   7        2.47       -2.50      4.70 o
  -3   6   7        0.94       -0.20      3.24 o
  -2   6   7        3.57       -0.26      4.90 o
  -1   6   7       15.87       12.86      1.94 o
   0   6   7        0.28        0.21      1.42 o
   1   6   7       15.91       14.88      2.52 o
   2   6   7        3.57        3.31      2.30 o
   3   6   7        0.93        2.30      2.64 o
   4   6   7        2.46       -2.42      4.63 o
   5   6   7        8.87        8.10      6.80 o
  -5   7   7        6.25       -2.17      6.62 o
  -4   7   7        1.45       10.62      6.26 o
  -3   7   7        3.24        2.30      2.95 o
  -2   7   7        9.36        7.40      4.37 o
  -1   7   7        1.66       -0.03      2.47 o
   0   7   7        0.50        1.34      2.17 o
   1   7   7        1.65       -0.07      3.31 o
   2   7   7        9.36        8.54      4.12 o
   3   7   7        3.23        0.25      3.91 o
  -3   8   7        4.18        4.27      3.45 o
  -2   8   7        1.96        1.13      2.59 o
  -1   8   7        0.57       -2.35      2.78 o
   0   8   7        0.03        1.99      3.85 o
   1   8   7        0.57       -1.83      3.91 o
   2   8   7        1.95       -0.56      4.67 o
   3   8   7        4.18        4.20      4.88 o
  -1   9   7        2.07       -1.92      3.13 o
   0   0   8     1210.94     1017.93     11.36 o
   1   0   8      117.18      114.79      1.76 o
   2   0   8       40.29       52.17      2.53 o
   3   0   8      357.72      352.62      7.58 o
   4   0   8        1.20        1.13      1.92 o
   5   0   8      212.67      224.19      8.02 o
   6   0   8      128.56      127.43      8.66 o
   7   0   8        2.32        0.45      7.29 o
  -7   1   8        4.46        2.68      7.49 o
  -6   1   8        5.69       10.72      4.57 o
  -5   1   8       31.16       27.20      3.80 o
  -4   1   8       28.88       29.85      3.19 o
  -3   1   8       48.45       47.59      3.63 o
  -2   1   8      244.24      232.02      6.61 o
  -1   1   8      405.08      362.96      3.72 o
   0   1   8      241.74      220.51      2.98 o
   1   1   8      404.93      366.78      4.27 o
   2   1   8      244.50      244.59      4.64 o
   3   1   8       48.46       46.12      4.30 o
   4   1   8       28.98       28.04      2.68 o
   5   1   8       31.15       31.24      3.42 o
   6   1   8        5.69       12.61      5.07 o
   7   1   8        4.45        2.59      6.93 o
  -7   2   8       33.59       40.39     10.96 o
  -6   2   8       73.57       56.45     10.62 o
  -5   2   8       69.66       69.85      7.39 o
  -4   2   8       21.70       18.09      5.55 o
  -3   2   8       13.27        9.57      2.66 o
  -2   2   8       81.00       87.77      5.46 o
  -1   2   8       78.58       79.73      1.47 o
   0   2   8        8.35        9.21      0.76 o
   1   2   8       78.64       78.51      2.67 o
   2   2   8       81.00       85.50      1.93 o
   3   2   8       13.32       11.87      1.71 o
   4   2   8       21.75       21.81      2.56 o
   5   2   8       69.60       68.93      4.92 o
   6   2   8       73.60       69.87      7.18 o
  -7   3   8        4.28       -3.29      7.45 o
  -6   3   8       17.06       22.70      7.96 o
  -5   3   8       31.95       31.31      7.81 o
  -4   3   8       13.10       11.67      5.17 o
  -3   3   8        1.48        3.50      2.36 o
  -2   3   8       37.54       35.86      1.61 o
  -1   3   8      171.03      154.11      2.97 o
   0   3   8       79.82       72.35      2.21 o
   1   3   8      170.96      155.45      4.06 o
   2   3   8       37.53       39.86      2.52 o
   3   3   8        1.47        1.21      1.15 o
   4   3   8       13.10       18.60      5.18 o
   5   3   8       31.95       37.33      7.60 o
   6   3   8       17.05       22.63      8.01 o
   7   3   8        4.30        1.45      7.00 o
  -6   4   8       19.41       21.34      8.12 o
  -5   4   8       20.51       19.48      6.58 o
  -4   4   8      100.78       93.89      9.62 o
  -3   4   8       15.83       16.97      1.82 o
  -2   4   8       37.68       40.43      3.72 o
  -1   4   8       31.58       37.91      1.67 o
   0   4   8       45.58       56.28      3.21 o
   1   4   8       31.59       36.24      2.43 o
   2   4   8       37.65       40.95      2.85 o
   3   4   8       15.83       13.41      3.42 o
   4   4   8      100.60       95.85      9.37 o
   5   4   8       20.48       16.68      6.89 o
   6   4   8       19.38       23.77      8.39 o
  -6   5   8        7.54       16.28      8.16 o
  -5   5   8        1.78       -4.72      4.72 o
  -4   5   8       26.12        7.18      5.28 o
  -3   5   8       10.45       13.10      2.50 o
  -2   5   8       26.42       27.37      2.93 o
  -1   5   8       39.06       36.41      1.85 o
   0   5   8       15.15       13.68      2.05 o
   1   5   8       38.97       36.68      2.75 o
   2   5   8       26.42       28.15      3.43 o
   3   5   8       10.44        5.80      2.55 o
   4   5   8       26.13       22.01      6.13 o
   5   5   8        1.77       -0.65      5.55 o
   6   5   8        7.54        7.22      7.67 o
  -5   6   8        4.63        0.18      5.68 o
  -4   6   8        6.90        7.11      5.59 o
  -3   6   8       15.81       14.75      3.31 o
  -2   6   8        4.82        3.90      2.67 o
  -1   6   8        6.48        5.25      1.47 o
   0   6   8       56.72       50.85      4.59 o
   1   6   8        6.51        2.51      2.45 o
   2   6   8        4.82        4.25      2.42 o
   3   6   8       15.83       15.07      3.21 o
   4   6   8        6.89        0.29      5.26 o
   5   6   8        4.65        4.88      6.51 o
  -4   7   8       11.06        8.16      6.62 o
  -3   7   8       11.32       10.12      3.42 o
  -2   7   8       12.78       14.15      3.22 o
  -1   7   8        0.76       -2.29      2.29 o
   0   7   8        0.07        0.49      2.03 o
   1   7   8        0.75       -1.19      3.33 o
   2   7   8       12.77       14.85      4.63 o
   3   7   8       11.32       10.44      4.58 o
  -3   8   8       10.21        5.79      3.97 o
  -2   8   8        0.57        1.52      2.59 o
  -1   8   8        4.29        5.32      3.14 o
   0   8   8        0.10       -3.29      3.29 o
   1   8   8        4.30        8.97      4.50 o
   2   8   8        0.57        0.56      4.79 o
   3   8   8       10.19        6.15      4.88 o
  -1   9   8        0.34       -2.18      3.08 o
   0   9   8        0.63        4.72      5.01 o
   1   0   9     2314.36     2385.53     19.65 o
   2   0   9        0.01        1.55      1.44 o
   3   0   9        5.74        6.25      1.77 o
   4   0   9        1.71        1.53      1.90 o
   5   0   9      390.28      421.13     10.87 o
   6   0   9       11.84        7.50      8.91 o
   7   0   9       66.23       93.66     13.62 o
  -7   1   9        5.01        7.74      8.79 o
  -6   1   9        2.18       -1.21      3.97 o
  -5   1   9       62.59       66.57      5.66 o
  -4   1   9       72.75       76.93      4.38 o
  -3   1   9       36.91       36.76      2.40 o
  -2   1   9      256.67      255.73     10.03 o
  -1   1   9      524.26      524.19      5.16 o
   0   1   9      139.90      118.69      2.40 o
   1   1   9      523.89      536.40      5.77 o
   2   1   9      256.74      268.00      4.15 o
   3   1   9       36.79       35.74      2.68 o
   4   1   9       72.89       80.21      3.81 o
   5   1   9       62.44       69.15      6.75 o
   6   1   9        2.16        1.08      3.79 o
   7   1   9        4.98       -0.54      6.75 o
  -7   2   9       21.71       18.72      9.28 o
  -6   2   9      154.66      150.87     14.60 o
  -5   2   9      107.39      112.81      7.99 o
  -4   2   9      165.27      176.80      8.18 o
  -3   2   9       91.45       89.55      5.11 o
  -2   2   9      284.40      250.57     11.08 o
  -1   2   9      249.49      243.11      2.93 o
   0   2   9       58.83       58.57      1.60 o
   1   2   9      249.40      242.45      3.90 o
   2   2   9      284.62      262.27      4.20 o
   3   2   9       91.32      100.35      3.47 o
   4   2   9      165.23      166.31      5.21 o
   5   2   9      107.44      115.55      5.21 o
   6   2   9      154.55      155.54      9.42 o
  -7   3   9        1.67        0.34      7.16 o
  -6   3   9       13.82       23.73      8.36 o
  -5   3   9        3.66        7.74      5.39 o
  -4   3   9      109.37      123.90     10.31 o
  -3   3   9        8.86       10.18      3.85 o
  -2   3   9       73.03       65.41      1.93 o
  -1   3   9       17.25       15.21      2.06 o
   0   3   9      303.86      243.47      4.27 o
   1   3   9       17.27       16.71      1.70 o
   2   3   9       73.17       65.30      3.11 o
   3   3   9        8.85        8.84      1.58 o
   4   3   9      109.51      109.11      7.00 o
   5   3   9        3.65       -0.63      4.96 o
   6   3   9       13.87       11.47      7.16 o
   7   3   9        1.67        3.60      6.96 o
  -6   4   9       60.49       60.79     11.12 o
  -5   4   9        6.25        9.24      5.95 o
  -4   4   9      122.31       99.70      9.89 o
  -3   4   9        8.87        7.43      2.29 o
  -2   4   9       36.64       31.27      2.31 o
  -1   4   9       18.96       17.08      1.29 o
   0   4   9      530.04      497.18      6.89 o
   1   4   9       18.96       15.96      2.34 o
   2   4   9       36.69       36.83      2.74 o
   3   4   9        8.90        4.70      1.84 o
   4   4   9      122.47      105.45      9.64 o
   5   4   9        6.26       -1.03      5.75 o
   6   4   9       60.53       61.30     10.51 o
  -6   5   9       12.09       21.92      8.52 o
  -5   5   9       10.34       20.31      7.34 o
  -4   5   9       51.06       46.74      7.96 o
  -3   5   9       96.30      100.06      6.14 o
  -2   5   9       25.47       28.21      3.02 o
  -1   5   9       15.49       18.79      1.47 o
   0   5   9        0.35        1.48      1.12 o
   1   5   9       15.53       16.46      2.18 o
   2   5   9       25.45       27.51      2.91 o
   3   5   9       96.44       93.10      4.83 o
   4   5   9       51.05       51.64      7.87 o
   5   5   9       10.38       14.02      7.18 o
   6   5   9       12.07        9.42      7.87 o
  -5   6   9       35.17       47.52      9.59 o
  -4   6   9        5.02        4.63      5.70 o
  -3   6   9       42.81       48.29      4.18 o
  -2   6   9        1.84        5.57      2.52 o
  -1   6   9        8.91        7.89      1.92 o
   0   6   9       20.06       19.42      2.65 o
   1   6   9        8.84       12.12      3.69 o
   2   6   9        1.84       -2.16      2.30 o
   3   6   9       42.72       41.44     11.46 o
   4   6   9        5.03       10.29      5.57 o
   5   6   9       35.13       29.52      8.52 o
  -4   7   9        3.14       -5.26      5.46 o
  -3   7   9       34.02       41.94      4.58 o
  -2   7   9        3.72       10.66      2.69 o
  -1   7   9        6.10        1.14      3.71 o
   0   7   9       10.90       16.12      2.67 o
   1   7   9        6.12        0.67      3.67 o
   2   7   9        3.73       -0.89      3.91 o
   3   7   9       34.07       40.08      5.84 o
   4   7   9        3.15        2.62      4.12 o
  -3   8   9       20.97       14.05      3.26 o
  -2   8   9       17.77       20.13      3.37 o
  -1   8   9       19.48       24.31      5.14 o
   0   8   9        0.01        1.74      3.82 o
   1   8   9       19.48       28.65      5.59 o
   2   8   9       17.77       16.51      5.79 o
   3   8   9       20.99       16.73      5.43 o
  -1   9   9        0.08        1.79      3.42 o
   0   9   9        1.09        2.28      4.79 o
   0   0  10       32.73       32.12      1.27 o
   1   0  10       79.39       81.30      1.64 o
   2   0  10       96.17      106.50      2.95 o
   3   0  10       21.24       30.63      3.07 o
   4   0  10       79.57       86.38      4.54 o
   5   0  10      140.91      152.49     11.00 o
   6   0  10        1.47       -3.44      3.65 o
   7   0  10       10.02        5.59      7.60 o
  -7   1  10       13.93       16.55      9.06 o
  -6   1  10       20.08       16.78      4.83 o
  -5   1  10      752.92      787.83     18.61 o
  -4   1  10      370.65      392.00      9.26 o
  -3   1  10      442.97      480.30      7.91 o
  -2   1  10      409.65      419.76      9.36 o
  -1   1  10      416.67      413.20      4.94 o
   0   1  10       71.99       58.37      1.56 o
   1   1  10      417.35      407.51      4.75 o
   2   1  10      409.42      420.82      6.79 o
   3   1  10      442.69      490.37     11.22 o
   4   1  10      370.69      388.41     10.10 o
   5   1  10      752.76      798.20     15.57 o
   6   1  10       20.11       26.51      8.92 o
   7   1  10       13.94       10.80      7.87 o
  -7   2  10        0.33        6.46      8.30 o
  -6   2  10        8.09       13.22      7.54 o
  -5   2  10       81.49       93.91      7.38 o
  -4   2  10      387.69      371.70     11.83 o
  -3   2  10      159.42      159.39      6.70 o
  -2   2  10      535.37      543.04     18.20 o
  -1   2  10       28.45       26.61      0.99 o
   0   2  10      197.50      214.68      3.78 o
   1   2  10       28.48       27.10      1.74 o
   2   2  10      534.87      546.99      6.93 o
   3   2  10      159.76      163.15      4.95 o
   4   2  10      387.17      379.04      7.79 o
   5   2  10       81.77       81.01      4.70 o
   6   2  10        8.13        8.82      4.51 o
  -7   3  10        0.14       11.43      7.34 o
  -6   3  10      163.76      151.90     14.92 o
  -5   3  10       72.07       58.04      9.24 o
  -4   3  10      685.66      652.44     22.83 o
  -3   3  10      307.63      304.02     12.97 o
  -2   3  10       54.01       54.51      2.62 o
  -1   3  10      314.41      301.83      3.68 o
   0   3  10        0.70        1.18      1.14 o
   1   3  10      314.45      299.66      6.04 o
   2   3  10       53.89       54.12      2.92 o
   3   3  10      307.63      298.74      6.03 o
   4   3  10      685.69      622.72     14.92 o
   5   3  10       72.04       73.85      9.53 o
   6   3  10      163.75      189.29     14.60 o
  -6   4  10       56.33       56.99     10.76 o
  -5   4  10        4.60       -0.38      5.46 o
  -4   4  10       44.92       40.59      7.34 o
  -3   4  10      144.05      139.68      4.52 o
  -2   4  10       31.73       34.32      2.68 o
  -1   4  10       81.44       77.10      2.26 o
   0   4  10      282.94      309.57      6.72 o
   1   4  10       81.42       78.41      3.22 o
   2   4  10       31.72       33.54      2.73 o
   3   4  10      143.94      135.34      8.66 o
   4   4  10       44.92       30.51      6.53 o
   5   4  10        4.57        9.46      6.31 o
   6   4  10       56.36       53.00     10.04 o
  -6   5  10       41.20       44.13     10.60 o
  -5   5  10       19.44       10.29      6.73 o
  -4   5  10      107.86       83.40      9.28 o
  -3   5  10      156.01      157.27      5.82 o
  -2   5  10        7.18        6.77      2.23 o
  -1   5  10       90.80       87.63      2.62 o
   0   5  10        0.06        0.49      1.08 o
   1   5  10       90.83       88.73      7.86 o
   2   5  10        7.16        6.00      2.18 o
   3   5  10      156.02      152.41      6.53 o
   4   5  10      107.73      108.33     10.20 o
   5   5  10       19.45       21.78      7.49 o
   6   5  10       41.17       52.60     10.06 o
  -5   6  10        3.89        8.10      6.66 o
  -4   6  10        5.17       10.96      5.97 o
  -3   6  10      246.97      233.89      7.75 o
  -2   6  10       13.42       13.68      2.45 o
  -1   6  10        4.60        4.84      2.15 o
   0   6  10        0.62        0.03      1.92 o
   1   6  10        4.60        7.85      3.38 o
   2   6  10       13.43       17.51      4.20 o
   3   6  10      246.88      220.47     10.06 o
  -4   7  10       14.43        0.00      5.52 o
  -3   7  10       50.40       45.06     10.56 o
  -2   7  10       44.56       43.00      4.56 o
  -1   7  10       17.44       18.25      4.50 o
   0   7  10       44.20       41.56      8.72 o
   1   7  10       17.43       14.63      4.63 o
   2   7  10       44.55       45.27      6.26 o
   3   7  10       50.37       45.42      6.15 o
   4   7  10       14.44       10.02      4.76 o
  -3   8  10       12.14       11.07      3.28 o
  -2   8  10       30.21       30.76      3.67 o
  -1   8  10        9.95       14.16      4.58 o
   0   8  10       14.64       14.43      4.65 o
   1   8  10        9.94        9.21      4.72 o
   2   8  10       30.18       36.21      6.69 o
   3   8  10       12.13        9.10      5.23 o
  -1   9  10       13.98        9.99      3.93 o
   0   9  10        0.16        3.51      4.74 o
   1   0  11       10.57        9.83      0.81 o
   2   0  11      173.91      190.27      3.64 o
   3   0  11        0.79       -1.38      1.38 o
   4   0  11       21.47       37.20      4.29 o
   5   0  11        0.22        1.84      2.87 o
   6   0  11        0.28       -1.89      3.83 o
   7   0  11        4.29       -6.73      6.73 o
  -7   1  11       13.17        5.46      7.69 o
  -6   1  11        6.85        7.18      5.41 o
  -5   1  11      317.29      339.87      9.71 o
  -4   1  11      627.52      626.57     17.31 o
  -3   1  11      268.77      280.45      5.81 o
  -2   1  11     1113.92     1135.71     15.28 o
  -1   1  11      113.87      117.93      1.85 o
   0   1  11      139.44      129.57      2.35 o
   1   1  11      113.51      115.64      2.12 o
   2   1  11     1113.87     1130.51     10.58 o
   3   1  11      269.24      285.11      8.58 o
   4   1  11      627.43      639.95     12.28 o
   5   1  11      317.37      315.17      9.50 o
   6   1  11        6.85        1.74      4.24 o
   7   1  11       13.16       17.53      8.59 o
  -7   2  11        3.18        1.07      7.34 o
  -6   2  11       15.52       20.22      8.39 o
  -5   2  11      124.83      139.58      8.62 o
  -4   2  11      268.42      257.23      9.97 o
  -3   2  11      151.39      164.79      6.98 o
  -2   2  11      276.81      297.20      7.93 o
  -1   2  11      143.57      136.31      2.58 o
   0   2  11       93.63      109.71      2.63 o
   1   2  11      143.90      143.80      3.72 o
   2   2  11      277.32      306.91      5.38 o
   3   2  11      151.26      153.83      6.25 o
   4   2  11      268.88      269.92      6.57 o
   5   2  11      124.75      122.13      8.46 o
   6   2  11       15.48       20.23      5.07 o
  -7   3  11        5.02        0.09      7.87 o
  -6   3  11       57.44       56.85     10.69 o
  -5   3  11       43.26       64.61      9.68 o
  -4   3  11      120.79      116.65     10.22 o
  -3   3  11      413.20      383.75     14.96 o
  -2   3  11        9.94        9.44      1.45 o
  -1   3  11      214.79      196.15      2.79 o
   0   3  11       56.32       52.42      2.58 o
   1   3  11      214.82      195.86      4.92 o
   2   3  11        9.81       10.88      1.83 o
   3   3  11      413.22      384.46      7.09 o
   4   3  11      120.64      133.29      8.53 o
   5   3  11       43.27       45.18      7.94 o
   6   3  11       57.43       64.70     10.24 o
  -6   4  11       27.40       25.23      9.15 o
  -5   4  11        0.42        9.59      6.08 o
  -4   4  11       18.36       18.63      5.99 o
  -3   4  11      174.99      197.19      5.69 o
  -2   4  11       13.04       19.86      2.32 o
  -1   4  11      134.26      133.05      3.42 o
   0   4  11       22.39       21.44      2.62 o
   1   4  11      134.29      132.58      5.16 o
   2   4  11       13.13       14.98      2.28 o
   3   4  11      174.99      192.08      6.95 o
   4   4  11       18.35       15.16      5.70 o
   5   4  11        0.42        4.38      5.73 o
   6   4  11       27.41       31.47      8.54 o
  -6   5  11       34.22       29.79     10.11 o
  -5   5  11       36.08       46.50      9.39 o
  -4   5  11       82.31       77.00      9.28 o
  -3   5  11      236.13      235.31     10.97 o
  -2   5  11       41.70       40.60      2.83 o
  -1   5  11      135.43      128.79      3.89 o
   0   5  11      175.31      169.75      5.48 o
   1   5  11      135.42      129.02      4.34 o
   2   5  11       41.78       37.88      3.22 o
   3   5  11      236.04      220.69      7.22 o
   4   5  11       82.36       76.67      8.70 o
   5   5  11       36.04       33.30      8.07 o
   6   5  11       34.24       45.60      9.80 o
  -5   6  11        4.19       10.51      6.82 o
  -4   6  11       16.68       16.37      6.37 o
  -3   6  11       58.56       68.83      4.74 o
  -2   6  11       30.61       37.71      3.15 o
  -1   6  11        4.38        6.79      2.18 o
   1   6  11        4.41        6.96      3.42 o
   2   6  11       30.65       40.68      5.28 o
   3   6  11       58.68       52.15      5.97 o
   4   6  11       16.70       17.27      4.41 o
  -4   7  11        4.42        9.01      6.69 o
  -3   7  11        1.18        6.00      2.61 o
  -2   7  11       63.28       75.40      4.94 o
  -1   7  11       19.59       14.83      4.25 o
   0   7  11        5.84        7.19      2.35 o
   1   7  11       19.57       16.55      4.74 o
   2   7  11       63.30       76.53      7.40 o
   3   7  11        1.19       -1.03      3.80 o
   4   7  11        4.42        6.69      4.65 o
  -3   8  11        1.39        4.26      3.80 o
  -2   8  11       34.25       35.85      4.87 o
  -1   8  11       14.11       13.60      4.76 o
   0   8  11       29.94       27.96      5.48 o
   1   8  11       14.12       14.34      5.03 o
   2   8  11       34.28       39.90      6.82 o
   3   8  11        1.39        2.73      4.72 o
   0   0  12      829.34      737.49     11.16 o
   1   0  12      248.93      254.25      3.31 o
   2   0  12     6812.52     7324.35     64.36 o
   3   0  12       26.77       26.46      2.58 o
   4   0  12     2064.94     2105.74     27.45 o
   5   0  12       53.74       58.15      4.79 o
   6   0  12       39.48       25.77      5.39 o
   7   0  12        9.44        6.78      7.85 o
  -7   1  12        5.68       10.15      8.72 o
  -6   1  12       83.08       90.94      8.68 o
  -5   1  12      100.05      124.73      6.26 o
  -4   1  12      162.00      154.17      5.93 o
  -3   1  12        2.83        0.66      1.34 o
  -2   1  12      239.02      241.14      4.68 o
  -1   1  12      313.92      304.47      3.56 o
   0   1  12        9.49        9.82      1.03 o
   1   1  12      313.12      303.63      4.48 o
   2   1  12      238.66      245.38      3.73 o
   3   1  12        2.79       -0.12      1.78 o
   4   1  12      161.79      150.62      5.95 o
   5   1  12      100.07      124.02      7.07 o
   6   1  12       83.13       93.68      7.67 o
   7   1  12        5.67        7.69      7.38 o
  -7   2  12        6.03        3.40      7.89 o
  -6   2  12        9.10        9.46      7.74 o
  -5   2  12       38.92       50.16     12.00 o
  -4   2  12      150.63      152.77      7.92 o
  -3   2  12      789.91      783.64     16.35 o
  -2   2  12      503.61      515.05      5.67 o
  -1   2  12      920.13      889.66      9.57 o
   0   2  12        0.00        0.05      1.02 o
   1   2  12      919.84      889.00     14.04 o
   2   2  12      503.90      507.21      7.60 o
   3   2  12      789.37      797.52     16.69 o
   4   2  12      150.80      151.17      5.77 o
   5   2  12       38.87       41.67      4.32 o
   6   2  12        9.09       10.15      8.93 o
  -6   3  12        1.57        9.97      7.27 o
  -5   3  12      265.91      257.82     16.08 o
  -4   3  12       25.46       23.55      6.08 o
  -3   3  12      229.28      223.78     11.41 o
  -2   3  12       11.11       12.31      1.57 o
  -1   3  12      809.26      852.19     10.74 o
   0   3  12      145.04      142.41      4.06 o
   1   3  12      809.44      833.44     19.35 o
   2   3  12       11.14       16.29      2.07 o
   3   3  12      229.39      214.19      5.17 o
   4   3  12       25.49       28.07      4.03 o
   5   3  12      265.85      239.37     14.45 o
  -6   4  12        6.42        9.21      7.11 o
  -5   4  12       87.58      111.35     11.74 o
  -4   4  12       12.31        9.59      5.39 o
  -3   4  12     1302.67     1194.91     19.54 o
  -2   4  12       27.20       29.66      3.81 o
  -1   4  12      372.30      335.48      5.66 o
   0   4  12       31.30       30.38      2.41 o
   1   4  12      372.22      329.80      6.59 o
   2   4  12       27.16       23.01      3.65 o
   3   4  12     1303.15     1227.86     16.60 o
   4   4  12       12.31       13.96      5.37 o
   5   4  12       87.69       88.45      9.89 o
   6   4  12        6.42        4.99      6.71 o
  -6   5  12       41.88       61.73     11.63 o
  -5   5  12        0.13        4.58      5.84 o
  -4   5  12       87.36       74.79      9.42 o
  -3   5  12        7.37       13.32      4.09 o
  -2   5  12       89.28       87.73      3.75 o
  -1   5  12       59.59       61.32      3.41 o
   0   5  12       34.31       40.19      2.95 o
   1   5  12       59.49       60.21      3.09 o
   2   5  12       89.09       90.83      4.40 o
   3   5  12        7.33        8.15      2.87 o
   4   5  12       87.43       87.24      9.01 o
   5   5  12        0.13       -2.26      5.90 o
   6   5  12       41.87       22.25      8.48 o
  -5   6  12        1.88       -2.93      5.93 o
  -4   6  12       27.27       15.92      6.78 o
  -3   6  12       12.42       12.86      3.12 o
  -2   6  12      184.13      188.92      5.73 o
  -1   6  12        1.65        2.59      1.96 o
   0   6  12      522.81      470.88     13.09 o
   1   6  12        1.66       -2.62      3.02 o
   2   6  12      184.04      171.49      9.04 o
   3   6  12       12.43        7.83      4.07 o
   4   6  12       27.24       19.23      4.67 o
  -4   7  12       18.82       13.40      6.78 o
  -3   7  12        5.43        7.15      2.67 o
  -2   7  12      231.25      219.42      9.57 o
  -1   7  12       24.63       34.62      5.12 o
   0   7  12       27.55       35.39      3.35 o
   1   7  12       24.63       23.84      5.26 o
   2   7  12      231.29      205.22     10.76 o
   3   7  12        5.43        4.83      4.29 o
   4   7  12       18.81        6.46      4.74 o
  -3   8  12        6.00        8.55      7.92 o
  -2   8  12       22.31       30.87      4.68 o
  -1   8  12       36.55       40.01      5.97 o
   0   8  12       20.31       13.58      4.72 o
   1   8  12       36.54       43.54      6.55 o
   2   8  12       22.33       26.43      6.26 o
   3   8  12        6.01        0.94      4.88 o
   1   0  13      415.64      484.16      5.99 o
   2   0  13      497.05      590.53      6.94 o
   3   0  13       68.34       61.47      2.44 o
   4   0  13      111.13      108.04      5.19 o
   5   0  13       12.81        9.55      3.19 o
   6   0  13        1.76        1.76      3.96 o
   7   0  13        4.59        6.73      7.78 o
  -7   1  13       34.68       23.30      9.57 o
  -6   1  13       28.58       35.97      5.62 o
  -5   1  13      263.06      278.49      8.87 o
  -4   1  13       70.83       64.58      4.15 o
  -3   1  13       26.31       29.73      2.93 o
  -2   1  13      230.09      247.51      4.77 o
  -1   1  13      559.22      607.37      6.88 o
   0   1  13        1.08       -0.77      0.77 o
   1   1  13      559.98      603.94      7.61 o
   2   1  13      229.95      244.97      4.23 o
   3   1  13       26.38       33.58      2.12 o
   4   1  13       70.92       69.25      4.47 o
   5   1  13      263.01      265.36      8.75 o
   6   1  13       28.56       31.30      5.56 o
   7   1  13       34.69       33.70     10.09 o
  -7   2  13        3.32       -3.56      7.43 o
  -6   2  13       10.29       -1.41      5.93 o
  -5   2  13       18.04       27.96      7.85 o
  -4   2  13      179.61      173.86      8.39 o
  -3   2  13      318.45      320.69      9.84 o
  -2   2  13      251.88      283.71      3.89 o
  -1   2  13      504.78      535.75      6.52 o
   0   2  13      362.01      415.92      7.53 o
   1   2  13      504.62      545.18      9.00 o
   2   2  13      251.78      279.73      5.21 o
   3   2  13      318.74      312.17      6.19 o
   4   2  13      179.39      183.82      4.50 o
   5   2  13       18.13       13.06      4.06 o
   6   2  13       10.27        5.51      7.55 o
   7   2  13        3.31        5.64      7.67 o
  -6   3  13       45.08       49.81     10.49 o
  -5   3  13        4.86       -1.01      5.23 o
  -4   3  13       13.64       17.47      5.52 o
  -3   3  13        8.15        8.68      4.14 o
  -2   3  13       44.27       43.14      2.15 o
  -1   3  13      153.35      156.43      3.45 o
   0   3  13        7.07        6.23      2.24 o
   1   3  13      153.37      156.73      6.55 o
   2   3  13       44.22       39.92      3.91 o
   3   3  13        8.20        6.93      1.82 o
   4   3  13       13.64       15.62      7.00 o
  -6   4  13        1.57        1.30      6.46 o
  -5   4  13       20.40       27.17      7.72 o
  -4   4  13       38.44       28.69      6.73 o
  -3   4  13      187.69      194.80      6.00 o
  -2   4  13       18.47       17.68      2.02 o
  -1   4  13        1.94        2.31      1.51 o
   0   4  13       53.81       86.03      3.66 o
   1   4  13        1.94        1.77      2.39 o
   2   4  13       18.52       21.01      2.55 o
   3   4  13      187.28      194.09      8.43 o
   4   4  13       38.44       39.42      3.61 o
   5   4  13       20.33       24.60      6.98 o
  -6   5  13       39.87       47.97     11.27 o
  -5   5  13        9.23        8.41      6.31 o
  -4   5  13       43.83       43.41      7.96 o
  -3   5  13      101.97       95.33      4.90 o
  -2   5  13       93.22       96.80      3.99 o
  -1   5  13       42.57       48.98      3.25 o
   0   5  13      162.42      157.58      6.40 o
   1   5  13       42.66       43.30      4.63 o
   2   5  13       93.42       95.53      4.46 o
   3   5  13      101.94       85.52      4.88 o
   4   5  13       43.79       43.66      4.04 o
   5   5  13        9.24       10.27      6.31 o
   6   5  13       39.90       41.82      9.71 o
  -5   6  13        3.14       -0.38      6.06 o
  -4   6  13        3.97       -0.58      4.90 o
  -3   6  13       17.25       26.64      3.04 o
  -2   6  13       11.93       14.10      2.57 o
  -1   6  13       22.30       30.49      3.05 o
   0   6  13       70.08       97.82      9.66 o
   1   6  13       22.33       14.67      4.16 o
   2   6  13       11.96       16.01      4.27 o
   3   6  13       17.22       25.56      5.10 o
   4   6  13        3.98        0.40      3.82 o
  -4   7  13        4.14        0.34      5.61 o
  -3   7  13        1.69        3.46      2.58 o
  -2   7  13       11.89       24.08      5.14 o
  -1   7  13        3.66        5.18      2.55 o
   0   7  13       10.00        9.45      2.51 o
   1   7  13        3.66        6.93      4.18 o
   2   7  13       11.86       18.65      5.30 o
   3   7  13        1.68        3.20      4.20 o
   4   7  13        4.16       -0.20      4.38 o
  -3   8  13        8.64        8.02      5.07 o
  -2   8  13       22.60       22.95      4.35 o
  -1   8  13       39.82       36.05      5.75 o
   0   8  13        0.14        1.45      3.89 o
   1   8  13       39.83       46.36      6.71 o
   2   8  13       22.57       32.43      6.46 o
   3   8  13        8.63        7.54      5.23 o
   0   0  14       15.30       18.41      2.28 o
   1   0  14      244.43      296.27      4.40 o
   2   0  14       14.25       14.37      1.06 o
   3   0  14        1.05        0.89      1.15 o
   4   0  14        0.33        2.95      2.44 o
   5   0  14      116.90      105.58     11.59 o
   6   0  14        6.38        9.79      4.37 o
   7   0  14        3.77        5.35      7.98 o
  -7   1  14       30.04       40.77     11.45 o
  -6   1  14        8.00       14.16      7.65 o
  -5   1  14      532.21      547.19     12.42 o
  -4   1  14        8.66        9.54      2.60 o
  -3   1  14       56.00       49.23      3.50 o
  -2   1  14      209.26      223.06      3.63 o
  -1   1  14     1842.68     2049.45     19.70 o
   0   1  14      184.36      197.47      3.65 o
   1   1  14     1843.08     2075.65     32.56 o
   2   1  14      208.94      219.58      4.91 o
   3   1  14       56.03       50.72      2.41 o
   4   1  14        8.66        9.19      1.84 o
   5   1  14      532.21      528.96     12.34 o
   6   1  14        8.04       14.18     10.14 o
   7   1  14       30.04       41.22     10.49 o
  -7   2  14        5.59       19.01      9.53 o
  -6   2  14       16.59        7.58      7.49 o
  -5   2  14       14.38       24.51      7.36 o
  -4   2  14      562.17      520.18     14.58 o
  -3   2  14      218.91      216.96      8.14 o
  -2   2  14      771.09      778.48     10.37 o
  -1   2  14      400.41      421.13      5.54 o
   0   2  14       64.47       65.75      3.89 o
   1   2  14      400.36      422.98      7.57 o
   2   2  14      771.31      789.67     10.51 o
   3   2  14      218.83      235.85      5.33 o
   4   2  14      562.25      546.28      8.52 o
   5   2  14       14.36       19.39      4.36 o
   6   2  14       16.58       19.66      5.22 o
   7   2  14        5.59       10.13      8.01 o
  -6   3  14      218.59      237.53     17.89 o
  -5   3  14        3.49        5.39      5.61 o
  -4   3  14      316.68      291.75     15.32 o
  -3   3  14       25.03       25.74      5.21 o
  -2   3  14      322.70      314.48      6.30 o
  -1   3  14       42.48       46.98      2.09 o
   0   3  14      337.74      337.94      9.85 o
   1   3  14       42.52       45.71      3.98 o
   2   3  14      322.63      318.72     10.02 o
   3   3  14       25.06       30.56      2.42 o
   4   3  14      316.62      298.77      6.72 o
  -6   4  14       19.96       19.95      8.92 o
  -5   4  14        5.01        8.45      6.26 o
  -4   4  14       66.26       50.77      8.10 o
  -3   4  14       28.82       33.12      4.74 o
  -2   4  14       46.53       44.94      3.71 o
  -1   4  14        4.59        7.10      1.74 o
   0   4  14     1552.11     1531.96     22.57 o
   1   4  14        4.60        8.32      2.80 o
   2   4  14       46.42       48.11      4.61 o
   3   4  14       28.83       30.90      2.73 o
   4   4  14       66.31       60.57      4.21 o
   5   4  14        5.02        8.32      5.88 o
  -5   5  14        3.88        1.25      5.77 o
  -4   5  14       16.89       12.73      5.70 o
  -3   5  14       11.86       23.40      2.65 o
  -2   5  14      105.98      106.96      4.21 o
  -1   5  14       61.53       54.48      6.66 o
   0   5  14        0.86        3.85      1.83 o
   1   5  14       61.53       55.04      5.05 o
   2   5  14      106.02       99.23      6.69 o
   3   5  14       11.90       17.46      4.23 o
   4   5  14       16.89       17.41      3.32 o
   5   5  14        3.89       10.78      6.31 o
  -5   6  14       29.59       35.02      9.30 o
  -4   6  14        3.35        3.42      5.21 o
  -3   6  14      301.94      262.20      7.03 o
  -2   6  14        4.04        1.75      2.26 o
  -1   6  14      103.34       92.58      5.88 o
   0   6  14       18.81       21.66      2.77 o
   1   6  14      103.31       91.52      6.82 o
   2   6  14        4.05        9.93      3.89 o
   3   6  14      301.96      280.72     11.67 o
   4   6  14        3.35        6.51      4.14 o
  -4   7  14        2.82        0.24      3.59 o
  -3   7  14       16.59       15.01      3.14 o
  -2   7  14        2.12        8.64      3.32 o
  -1   7  14       23.59       23.33      5.64 o
   0   7  14       16.91       19.90      5.00 o
   1   7  14       23.59       17.85      4.88 o
   2   7  14        2.12        3.65      4.45 o
   3   7  14       16.58        9.66      4.74 o
   4   7  14        2.82        8.52      4.74 o
  -3   8  14        9.81        6.26      3.85 o
  -2   8  14        8.16       14.60      4.00 o
  -1   8  14       78.48       85.88      7.49 o
   0   8  14        0.00       -2.17      3.76 o
   1   8  14       78.49       84.69      8.30 o
   2   8  14        8.16       10.58      5.50 o
   1   0  15      121.95      115.64      2.72 o
   2   0  15      257.09      272.10      5.08 o
   3   0  15       40.83       40.83      2.24 o
   4   0  15      241.48      235.34      7.19 o
   5   0  15        9.32       10.95      3.31 o
   6   0  15        3.03        8.66      6.78 o
   7   0  15        3.58       13.17      9.19 o
  -7   1  15       11.27       13.91      9.30 o
  -6   1  15       13.03       20.02      8.05 o
  -5   1  15       65.40       74.49      5.07 o
  -4   1  15      226.07      244.92      9.86 o
  -3   1  15      120.48      105.16      3.65 o
  -2   1  15      536.21      558.47      7.96 o
  -1   1  15      560.22      579.75      6.25 o
   0   1  15       30.66       35.08      1.72 o
   1   1  15      559.99      579.55     11.23 o
   2   1  15      536.73      541.94      8.65 o
   3   1  15      120.45      113.01      4.29 o
   4   1  15      226.31      233.20      5.32 o
   5   1  15       65.41       70.09      5.15 o
   6   1  15       13.01       18.29      7.67 o
   7   1  15       11.26        5.59      8.45 o
  -6   2  15        5.55       -3.87      5.81 o
  -5   2  15       70.85       68.66     10.09 o
  -4   2  15      213.35      202.94      9.73 o
  -3   2  15      655.43      643.78     11.10 o
  -2   2  15      375.18      401.71      7.57 o
  -1   2  15      872.62      880.44      9.79 o
   0   2  15        0.27        1.82      2.91 o
   1   2  15      872.31      884.55     13.41 o
   2   2  15      375.23      392.16      6.58 o
   3   2  15      655.37      659.02     10.13 o
   4   2  15      213.33      207.74      8.22 o
   5   2  15       70.83       77.91      6.40 o
   6   2  15        5.56       14.89      6.87 o
  -6   3  15        1.83        2.37      6.93 o
  -5   3  15       80.35       83.04     10.71 o
  -4   3  15        9.85       13.75      5.55 o
  -3   3  15      354.03      318.57      6.14 o
  -2   3  15      121.68      126.59      3.47 o
  -1   3  15      200.06      198.27      7.62 o
   0   3  15      218.59      235.78      9.23 o
   1   3  15      199.92      200.21      7.74 o
   2   3  15      121.68      129.43      4.51 o
   3   3  15      353.91      341.98      6.69 o
   4   3  15        9.86        9.24      2.22 o
  -6   4  15        5.45        6.89      7.02 o
  -5   4  15       21.47       34.46      8.32 o
  -4   4  15       30.13       24.18      6.24 o
  -3   4  15      118.66      122.47      4.21 o
  -2   4  15       67.07       68.01      6.30 o
  -1   4  15       30.16       32.83      2.60 o
   0   4  15      324.92      360.46      7.74 o
   1   4  15       30.12       29.77      3.87 o
   2   4  15       67.07       63.58      5.05 o
   3   4  15      118.73      118.28      5.25 o
   4   4  15       30.11       33.17      4.52 o
  -5   5  15       11.13       18.38      7.38 o
  -4   5  15        4.97        7.18      5.48 o
  -3   5  15       23.18       28.91      2.84 o
  -2   5  15      176.56      176.82      5.28 o
  -1   5  15       14.77       18.86      2.49 o
   0   5  15       61.09       72.39      3.76 o
   1   5  15       14.78       12.79      3.47 o
   2   5  15      176.41      168.88      8.50 o
   3   5  15       23.25       26.41      4.58 o
   4   5  15        4.97        3.38      3.53 o
  -5   6  15        2.86       -3.98      6.17 o
  -4   6  15       29.32       32.03      4.76 o
  -3   6  15       12.15       17.03      2.89 o
  -2   6  15       82.52       84.24      5.39 o
  -1   6  15        2.22        0.93      2.09 o
   0   6  15      163.67      156.95      9.12 o
   1   6  15        2.22        1.30      3.24 o
   2   6  15       82.46       93.71      7.16 o
   3   6  15       12.15       23.80      4.99 o
   4   6  15       29.32       25.90      5.23 o
  -4   7  15       10.58        5.19      6.13 o
  -3   7  15        3.62        6.76      2.81 o
  -2   7  15        8.35       16.98      3.73 o
  -1   7  15       42.36       45.63      3.88 o
   0   7  15        2.74        3.20      5.51 o
   1   7  15       42.36       51.98      6.35 o
   2   7  15        8.38        4.56      4.43 o
   3   7  15        3.62        7.89      4.67 o
   4   7  15       10.57       15.66      5.37 o
  -2   8  15        3.48        4.75      3.67 o
  -1   8  15       84.39       93.13      7.69 o
   0   8  15        1.53        3.80      4.34 o
   1   8  15       84.38       98.40      8.81 o
   2   8  15        3.48        1.92      5.10 o
   0   0  16      119.11      145.77      5.50 o
   1   0  16        0.03       -1.26      1.26 o
   2   0  16     1221.08     1258.53     13.32 o
   3   0  16       58.91       67.47      4.52 o
   4   0  16      991.85      997.50     13.05 o
   5   0  16        3.50        1.86      3.22 o
   6   0  16        1.56        2.97      6.60 o
   7   0  16        5.42       -3.09      7.63 o
  -7   1  16        2.52        6.75      8.95 o
  -6   1  16       48.52       43.72     10.06 o
  -5   1  16       49.80       54.18      5.13 o
  -4   1  16      113.31      123.78      9.48 o
  -3   1  16       84.85       81.28      5.22 o
  -2   1  16      130.63      143.28      3.87 o
  -1   1  16      343.31      349.30      4.99 o
   0   1  16       13.62       11.33      1.40 o
   1   1  16      343.52      345.77      6.97 o
   2   1  16      130.41      138.65      4.04 o
   3   1  16       84.77       82.06      3.03 o
   4   1  16      113.23      121.71      4.13 o
   5   1  16       49.83       44.04      8.59 o
   6   1  16       48.50       51.08      9.66 o
   7   1  16        2.53       11.29      8.27 o
  -6   2  16        2.49        6.37      6.84 o
  -5   2  16       16.56       21.40      7.09 o
  -4   2  16      112.93      133.24      7.59 o
  -3   2  16      304.70      318.21      7.29 o
  -2   2  16       92.00       96.90      3.75 o
  -1   2  16      138.48      143.50      3.90 o
   0   2  16      237.91      243.09      5.49 o
   1   2  16      138.69      140.41      4.04 o
   2   2  16       91.84       97.29      3.11 o
   3   2  16      304.93      315.12      6.44 o
   4   2  16      112.84      121.76      5.35 o
   5   2  16       16.59       23.67     12.83 o
   6   2  16        2.48        2.73      5.99 o
  -6   3  16        1.44       10.49      7.65 o
  -5   3  16       88.82       88.21     10.91 o
  -4   3  16        6.31        2.80      4.74 o
  -3   3  16      106.63      102.85      3.59 o
  -2   3  16        5.68        6.16      1.84 o
  -1   3  16      315.38      312.41      5.85 o
   0   3  16        2.34        0.55      1.36 o
   1   3  16      315.45      308.09     10.11 o
   2   3  16        5.70        4.50      2.21 o
   3   3  16      106.64      109.96      3.91 o
   4   3  16        6.34        9.43      2.63 o
   5   3  16       88.87       82.21      9.04 o
  -6   4  16        0.97        3.96      6.71 o
  -5   4  16       70.40       64.16     10.27 o
  -4   4  16       10.46        5.66      4.92 o
  -3   4  16      512.01      485.34      8.85 o
  -2   4  16       44.89       35.59      4.62 o
  -1   4  16       18.19       21.10      2.75 o
   0   4  16        1.02        0.90      1.66 o
   1   4  16       18.16       21.22      3.67 o
   2   4  16       44.97       45.98      4.70 o
   3   4  16      511.78      495.54     15.40 o
   4   4  16       10.48       14.58      3.76 o
  -5   5  16        6.49       14.67      7.31 o
  -4   5  16       34.68       29.60      4.27 o
  -3   5  16       24.11       18.97      2.69 o
  -2   5  16      113.11      112.11     12.35 o
  -1   5  16       25.25       23.24      2.65 o
   0   5  16      183.42      181.86      5.57 o
   1   5  16       25.31       26.03      4.18 o
   2   5  16      113.24      128.86      7.54 o
   3   5  16       24.14       31.87      4.85 o
   4   5  16       34.67       25.92      4.72 o
  -5   6  16        1.91       -5.66      5.70 o
  -4   6  16       16.23       22.78      4.31 o
  -3   6  16       12.70       14.17      2.84 o
  -2   6  16      110.57      112.28      6.07 o
  -1   6  16        3.53        5.04      2.46 o
   0   6  16      143.02      159.67      7.21 o
   1   6  16        3.53        3.76      3.27 o
   2   6  16      110.58      107.19      7.65 o
   3   6  16       12.69       14.78      4.65 o
   4   6  16       16.25       15.50      4.92 o
  -4   7  16        3.11        7.27      6.46 o
  -3   7  16        3.91        3.54      2.71 o
  -2   7  16      128.77      119.35     10.57 o
  -1   7  16       26.60       29.94      3.94 o
   0   7  16        9.84       10.82      4.27 o
   1   7  16       26.60       28.40      5.48 o
   2   7  16      128.77      121.33      8.83 o
   3   7  16        3.91        2.33      4.52 o
   4   7  16        3.11        3.91      4.74 o
  -2   8  16       10.85       12.46      4.01 o
  -1   8  16       11.56       14.58      4.83 o
   0   8  16        5.22        8.63      4.56 o
   1   8  16       11.57       25.03      5.90 o
   1   0  17      328.20      337.49      8.15 o
   2   0  17      332.74      337.68      6.64 o
   3   0  17      116.98      123.95      4.32 o
   4   0  17      328.72      359.15      6.93 o
   5   0  17       11.20       12.11      3.74 o
   6   0  17        7.31        6.53      6.96 o
   7   0  17        9.83       20.17      9.73 o
  -6   1  17       21.62       18.25      8.01 o
  -5   1  17       96.85       84.78     10.58 o
  -4   1  17      136.64      140.77      7.63 o
  -3   1  17       11.63       11.63      2.01 o
  -2   1  17       36.33       31.04      2.12 o
  -1   1  17       29.28       31.72      1.57 o
   0   1  17      216.77      236.73      3.67 o
   1   1  17       29.21       32.00      4.41 o
   2   1  17       36.27       31.05      2.53 o
   3   1  17       11.68       14.48      1.91 o
   4   1  17      136.51      128.13      4.35 o
   5   1  17       96.78       93.87      6.58 o
   6   1  17       21.65       28.27      8.61 o
  -6   2  17        7.30        4.70      6.82 o
  -5   2  17       57.83       57.19      9.28 o
  -4   2  17       87.89       90.08     10.27 o
  -3   2  17       97.26       97.65      2.99 o
  -2   2  17        2.97        4.39      1.72 o
  -1   2  17        9.83       11.90      1.43 o
   0   2  17      236.19      234.84     12.61 o
   1   2  17        9.83        7.34      1.55 o
   2   2  17        2.99        2.47      1.24 o
   3   2  17       97.15      101.94      3.73 o
   4   2  17       87.89       91.48      4.96 o
   5   2  17       57.79       59.83      5.75 o
   6   2  17        7.27        7.34      6.42 o
  -6   3  17       18.78       16.77      8.10 o
  -5   3  17       23.32       36.43      8.59 o
  -4   3  17       36.88       32.21      6.58 o
  -3   3  17       68.03       64.66      3.12 o
  -2   3  17       23.87       24.35      2.59 o
  -1   3  17       62.34       63.67      3.14 o
   0   3  17        3.99        1.44      2.07 o
   1   3  17       62.33       60.32      4.67 o
   2   3  17       23.82       26.19      2.08 o
   3   3  17       68.02       64.79      3.23 o
   4   3  17       36.90       30.64      3.31 o
   5   3  17       23.35       18.74      6.08 o
  -6   4  17       10.88       18.14      8.66 o
  -5   4  17       23.40       36.86      8.81 o
  -4   4  17        6.56        6.54      3.04 o
  -3   4  17      198.87      208.61      5.62 o
  -2   4  17       27.42       24.01      3.13 o
  -1   4  17       62.51       65.00      3.38 o
   0   4  17       10.28       10.92      3.13 o
   1   4  17       62.52       60.76      5.05 o
   2   4  17       27.40       28.96      4.14 o
   3   4  17      199.15      187.77      8.74 o
   4   4  17        6.54       -0.74      3.06 o
  -5   5  17       20.12       13.06      7.18 o
  -4   5  17        7.90        9.30      3.51 o
  -3   5  17       60.92       55.68      5.84 o
  -2   5  17       21.51       24.50      5.09 o
  -1   5  17       18.66       19.59      2.60 o
   0   5  17       21.61       25.28      2.70 o
   1   5  17       18.64       19.79      4.03 o
   2   5  17       21.45       17.62      4.16 o
   3   5  17       60.81       62.80      6.08 o
   4   5  17        7.90        9.66      3.96 o
  -5   6  17        3.99        8.41      6.89 o
  -4   6  17       11.33       14.37      4.12 o
  -3   6  17       19.51       16.27      2.96 o
  -2   6  17       34.87       46.02     11.23 o
  -1   6  17       19.71       20.58      4.65 o
   0   6  17        1.31        2.88      2.14 o
   1   6  17       19.73       20.80      4.43 o
   2   6  17       34.85       31.49      5.30 o
   3   6  17       19.50       20.06      4.94 o
   4   6  17       11.31        6.80      4.63 o
  -4   7  17        1.74        2.35      6.04 o
  -3   7  17        1.10        0.67      3.15 o
  -2   7  17       33.40       38.70      4.59 o
  -1   7  17        0.71        1.06      2.42 o
   0   7  17        8.91        4.99      3.78 o
   1   7  17        0.71        3.00      4.12 o
   2   7  17       33.40       40.44      6.33 o
   3   7  17        1.11        3.98      4.52 o
   4   7  17        1.74        0.78      4.74 o
  -2   8  17       27.27       25.70      5.13 o
  -1   8  17        3.14        7.43      4.43 o
   0   8  17        1.90        3.51      4.41 o
   1   8  17        3.13        3.91      4.72 o
   0   0  18      131.99      132.04      5.55 o
   1   0  18       25.37       22.66      1.38 o
   2   0  18       45.88       44.37      2.63 o
   3   0  18        0.58       -0.35      1.21 o
   4   0  18       18.08       19.30      2.35 o
   5   0  18       11.80        4.67      6.17 o
   6   0  18        3.35        4.67      6.84 o
  -6   1  18       16.39       18.70      8.32 o
  -5   1  18       92.79      102.03     11.14 o
  -4   1  18       72.59       69.65      4.90 o
  -3   1  18        1.39        0.66      1.62 o
  -2   1  18       83.99       86.77      3.17 o
  -1   1  18       51.91       51.93      1.90 o
   0   1  18      185.16      197.23      3.35 o
   1   1  18       51.71       49.04      4.05 o
   2   1  18       84.02       92.22      4.02 o
   3   1  18        1.40        1.18      1.34 o
   4   1  18       72.57       71.89      3.91 o
   5   1  18       92.77      101.80     10.82 o
   6   1  18       16.39       17.20      8.19 o
  -6   2  18        3.84        9.64      7.63 o
  -5   2  18       22.32       21.71      3.76 o
  -4   2  18      104.68       95.78      5.02 o
  -3   2  18       33.36       33.87      2.17 o
  -2   2  18       19.17       17.98      2.19 o
  -1   2  18       33.99       43.79      3.15 o
   0   2  18       65.81       70.63      2.57 o
   1   2  18       34.01       43.35      2.55 o
   2   2  18       19.28       20.80      1.78 o
   3   2  18       33.26       38.77      2.59 o
   4   2  18      104.82       96.44      4.32 o
   5   2  18       22.34       27.67      7.18 o
   6   2  18        3.83        4.85      6.78 o
  -6   3  18       39.07       45.94     10.69 o
  -5   3  18       34.07       44.89      8.97 o
  -4   3  18       49.84       51.28      3.94 o
  -3   3  18       55.11       47.96      2.88 o
  -2   3  18        7.11        3.90      2.44 o
  -1   3  18      140.09      139.84      3.88 o
   0   3  18       23.78       26.07      2.39 o
   1   3  18      140.11      139.02      6.78 o
   2   3  18        7.13        7.17      1.79 o
   3   3  18       55.11       53.09      3.03 o
   4   3  18       49.81       54.61      4.05 o
   5   3  18       34.07       24.65      6.55 o
  -6   4  18        7.70        5.90      7.76 o
  -5   4  18        5.79        9.19      3.62 o
  -4   4  18        3.51        0.37      2.93 o
  -3   4  18       39.34       39.14      3.00 o
  -2   4  18        1.58        0.02      2.20 o
  -1   4  18        4.36        6.57      1.82 o
   0   4  18       38.93       43.50      4.41 o
   1   4  18        4.37        3.96      2.80 o
   2   4  18        1.57        2.39      2.75 o
   3   4  18       39.33       42.98      4.96 o
   4   4  18        3.53       -1.14      3.18 o
  -5   5  18        8.13       15.37      4.25 o
  -4   5  18       13.46        6.78      3.37 o
  -3   5  18       46.53       45.62      3.50 o
  -2   5  18        6.05        7.57      2.81 o
  -1   5  18       12.61       11.52      2.77 o
   0   5  18        3.53        2.74      2.39 o
   1   5  18       12.60       14.04      3.80 o
   2   5  18        6.02        5.26      3.65 o
   3   5  18       46.50       47.21      5.77 o
   4   5  18       13.46       12.28      4.23 o
  -4   6  18        0.43       -3.07      3.07 o
  -3   6  18       31.01       29.60      7.06 o
  -2   6  18        2.86       -2.04      2.57 o
  -1   6  18        5.79        2.36      2.61 o
   0   6  18        4.73        0.96      2.07 o
   1   6  18        5.78        3.47      3.60 o
   2   6  18        2.87        7.69      4.03 o
   3   6  18       31.04       40.28      6.04 o
   4   6  18        0.44        4.76      4.56 o
  -3   7  18        5.76        0.81      3.26 o
  -2   7  18       17.52       19.43      3.98 o
  -1   7  18        1.55       -1.68      2.31 o
   0   7  18       11.49       10.89      4.23 o
   1   7  18        1.55        0.78      4.16 o
   2   7  18       17.51       15.32      5.23 o
   3   7  18        5.76        8.50      4.76 o
  -2   8  18       11.32        9.50      4.04 o
  -1   8  18        2.10        1.52      4.29 o
   0   8  18        1.34       -0.42      4.18 o
   1   8  18        2.09        2.06      5.01 o
   1   0  19        0.34       -0.33      0.77 o
   2   0  19       39.58       39.46      2.57 o
   3   0  19        0.69        1.88      1.56 o
   4   0  19        0.27       -0.12      1.69 o
   5   0  19       14.89        9.73      6.02 o
   6   0  19        1.04       17.13      7.81 o
  -6   1  19        5.59        8.99      7.25 o
  -5   1  19       53.40       59.71      9.28 o
  -4   1  19       20.65       18.35      2.91 o
  -3   1  19        2.44       -1.69      1.83 o
  -2   1  19      120.13      125.22      3.73 o
  -1   1  19        2.62        3.72      0.90 o
   0   1  19       67.71       65.59      1.98 o
   1   1  19        2.63        1.83      0.93 o
   2   1  19      120.13      131.08      4.59 o
   3   1  19        2.45        0.23      1.30 o
   4   1  19       20.70       18.92      2.63 o
   5   1  19       53.47       42.65      8.48 o
   6   1  19        5.59        2.15      6.89 o
  -6   2  19        6.57        5.79      7.11 o
  -5   2  19        5.49        0.75      3.01 o
  -4   2  19       42.03       52.13      3.89 o
  -3   2  19       31.68       32.57      3.05 o
  -2   2  19       42.08       42.96      2.96 o
  -1   2  19       41.84       43.08      2.24 o
   0   2  19        0.11        0.10      1.06 o
   1   2  19       41.88       43.02      2.58 o
   2   2  19       42.03       46.20      2.27 o
   3   2  19       31.80       36.31      4.46 o
   4   2  19       41.98       47.49      3.36 o
   5   2  19        5.48        3.02      5.32 o
   6   2  19        6.61        2.48      7.09 o
  -6   3  19       28.71       26.19      9.08 o
  -5   3  19        3.81        5.73      4.14 o
  -4   3  19       31.12       27.11      6.26 o
  -3   3  19       22.03       16.63      3.23 o
  -2   3  19        0.74       -0.74      1.68 o
  -1   3  19       19.77       23.29      2.07 o
   0   3  19        2.54       -0.78      1.49 o
   1   3  19       19.76       20.20      3.44 o
   2   3  19        0.77        0.20      1.25 o
   3   3  19       21.99       27.10      4.80 o
   4   3  19       31.10       31.35      3.59 o
   5   3  19        3.82       11.85      5.93 o
  -5   4  19        1.91       -0.65      3.26 o
  -4   4  19        6.42        1.35      2.95 o
  -3   4  19        7.62        2.75      2.68 o
  -2   4  19        5.67        5.46      2.57 o
  -1   4  19       37.66       41.90      3.90 o
   0   4  19        1.53        0.85      1.66 o
   1   4  19       37.62       44.82      4.79 o
   2   4  19        5.66        3.96      3.09 o
   3   4  19        7.61        8.03      3.47 o
   4   4  19        6.41        6.13      3.65 o
  -5   5  19        7.16        7.04      4.55 o
  -4   5  19        9.66        7.48      3.46 o
  -3   5  19       16.03       13.22      3.47 o
  -2   5  19        4.19        5.12      3.77 o
  -1   5  19       10.68        4.59      2.14 o
   0   5  19        0.00        1.12      3.11 o
   1   5  19       10.68        4.23      3.42 o
   2   5  19        4.20        3.09      3.56 o
   3   5  19       16.04       25.90      4.94 o
   4   5  19        9.66        7.67      4.16 o
  -4   6  19        0.80       -0.05      5.23 o
  -3   6  19       17.46       10.71      5.73 o
  -2   6  19        1.40        0.83      2.81 o
  -1   6  19        1.04       -0.37      2.08 o
   0   6  19       11.17       11.83      2.57 o
   1   6  19        1.04       -0.34      3.40 o
   2   6  19        1.42        0.49      3.60 o
   3   6  19       17.49       18.65      5.03 o
   4   6  19        0.80        0.67      4.38 o
  -3   7  19        6.31        6.72      3.60 o
  -2   7  19        0.28       -0.62      6.52 o
  -1   7  19        0.48       -1.33      2.34 o
   0   7  19        2.16        7.65      4.25 o
   1   7  19        0.48        1.41      4.14 o
   2   7  19        0.28       -1.36      4.20 o
   3   7  19        6.30        7.94      4.88 o
  -1   8  19        2.16       -3.00      4.23 o
   0   8  19        5.28        1.03      4.34 o
   0   0  20        0.15       -0.22      1.61 o
   1   0  20       11.91       10.65      1.13 o
   2   0  20       64.99       67.44      3.42 o
   3   0  20       40.93       39.55      3.04 o
   4   0  20       17.89       19.28      2.94 o
   5   0  20       29.28       23.95      7.31 o
   6   0  20        2.48        0.25      6.62 o
  -6   1  20        1.49        5.19      7.40 o
  -5   1  20        5.79        4.12      5.88 o
  -4   1  20        8.25        5.48      5.19 o
  -3   1  20       21.99       21.89      2.60 o
  -2   1  20       34.83       38.08      2.84 o
  -1   1  20        7.25        5.78      1.07 o
   0   1  20        0.08       -0.05      0.80 o
   1   1  20        7.27        9.10      1.75 o
   2   1  20       34.87       35.34      1.85 o
   3   1  20       21.98       21.15      2.18 o
   4   1  20        8.23        3.20      2.27 o
   5   1  20        5.82       14.11      6.60 o
   6   1  20        1.47        3.27      7.25 o
  -6   2  20        4.55       -6.13      6.13 o
  -5   2  20        4.33        2.19      3.18 o
  -4   2  20       15.09       14.53      2.88 o
  -3   2  20       15.61       11.88      2.38 o
  -2   2  20       29.93       31.18      3.36 o
  -1   2  20       10.26        9.57      2.09 o
   0   2  20        0.08       -1.75      1.75 o
   1   2  20       10.25       10.33      1.77 o
   2   2  20       29.88       31.46      1.95 o
   3   2  20       15.60       17.88      2.79 o
   4   2  20       15.08       18.66      4.96 o
   5   2  20        4.32        5.84      5.77 o
   6   2  20        4.56        4.54      6.87 o
  -6   3  20        4.50        8.34      7.38 o
  -5   3  20        2.10        0.35      3.28 o
  -4   3  20        4.74        3.26      2.37 o
  -3   3  20        1.90       -0.23      4.81 o
  -2   3  20       12.17       11.15      2.28 o
  -1   3  20        9.66       12.05      1.79 o
   0   3  20        3.60        1.96      1.55 o
   1   3  20        9.70        9.42      2.93 o
   2   3  20       12.19        9.97      1.61 o
   3   3  20        1.89        1.38      2.14 o
   4   3  20        4.75        0.39      2.41 o
   5   3  20        2.11       -2.28      5.01 o
  -5   4  20        3.64       -2.12      3.48 o
  -4   4  20       16.97       11.97      3.61 o
  -3   4  20       12.17       16.10      3.36 o
  -2   4  20        6.72        4.97      2.49 o
  -1   4  20        9.93       15.14      2.99 o
   0   4  20        4.64        3.31      1.87 o
   1   4  20        9.92       13.31      3.58 o
   2   4  20        6.74        4.20      3.29 o
   3   4  20       12.16       14.45      3.96 o
   4   4  20       16.98       13.33      4.14 o
  -5   5  20        0.16       -2.85      3.58 o
  -4   5  20        2.71        0.58      3.03 o
  -3   5  20        2.27       -1.32      2.73 o
  -2   5  20        0.06       -2.77      5.09 o
  -1   5  20        7.99        8.03      2.31 o
   0   5  20        3.53        0.58      1.94 o
   1   5  20        7.98        0.65      3.31 o
   2   5  20        0.06       -1.19      3.11 o
   3   5  20        2.27       -1.27      3.53 o
   4   5  20        2.73        0.13      3.71 o
  -4   6  20        0.75       -2.52      3.34 o
  -3   6  20        4.05        6.35      4.51 o
  -2   6  20        0.95        2.10      2.88 o
  -1   6  20        3.88        1.59      2.23 o
   0   6  20        0.18       -1.57      2.24 o
   1   6  20        3.88        2.66      3.49 o
   2   6  20        0.95       -2.08      3.40 o
   3   6  20        4.03        4.63      4.29 o
   4   6  20        0.75       -0.60      4.27 o
  -3   7  20        4.38       -0.04      5.12 o
  -2   7  20        0.63        2.32      3.24 o
  -1   7  20        0.37       -2.22      2.22 o
   0   7  20        0.25        1.79      3.96 o
   1   7  20        0.37       -3.89      3.89 o
   2   7  20        0.63        5.93      4.74 o
   3   7  20        4.39        3.44      4.72 o
   0   8  20        2.38        0.45      4.43 o
   1   0  21      142.58      139.96      3.20 o
   2   0  21       14.98       13.09      4.24 o
   3   0  21        0.00        0.22      1.74 o
   4   0  21        0.33        0.09      2.14 o
   5   0  21        5.53       15.52      6.71 o
   6   0  21        0.63       -1.72      6.40 o
  -6   1  21        7.77        2.86      7.38 o
  -5   1  21        8.42       14.38      3.83 o
  -4   1  21        6.27        5.76      2.50 o
  -3   1  21        6.67        5.04      2.12 o
  -2   1  21        5.76        6.03      1.91 o
  -1   1  21        4.67        6.88      1.13 o
   0   1  21       11.38       11.93      1.11 o
   1   1  21        4.71        4.81      1.89 o
   2   1  21        5.76        5.49      2.93 o
   3   1  21        6.64        5.27      1.50 o
   4   1  21        6.26       10.48      2.83 o
   5   1  21        8.39       13.60      6.71 o
   6   1  21        7.79        4.61      7.69 o
  -6   2  21        9.04        5.59      7.27 o
  -5   2  21        5.28        5.26      3.85 o
  -4   2  21        8.53        8.12      2.62 o
  -3   2  21        2.50        0.56      3.01 o
  -2   2  21        1.28        2.16      1.53 o
  -1   2  21       30.81       31.60      2.09 o
   0   2  21       37.79       41.45      2.31 o
   1   2  21       30.84       25.67      3.22 o
   2   2  21        1.28        1.45      1.81 o
   3   2  21        2.49       -0.44      2.10 o
   4   2  21        8.52       13.85      3.22 o
   5   2  21        5.29        2.62      5.50 o
   6   2  21        9.04        6.71      7.29 o
  -6   3  21       11.77       19.39      8.52 o
  -5   3  21        1.53        0.27      3.37 o
  -4   3  21        1.83        2.71      2.62 o
  -3   3  21        0.61        0.59      2.33 o
  -2   3  21        6.92        1.07      2.19 o
  -1   3  21        3.63        3.61      1.54 o
   0   3  21        3.04        2.71      1.65 o
   1   3  21        3.62        2.28      2.64 o
   2   3  21        6.94        5.80      1.92 o
   3   3  21        0.61       -1.57      2.07 o
   4   3  21        1.84        0.64      2.41 o
   5   3  21        1.53        9.80      5.75 o
  -5   4  21        1.49        3.53      3.65 o
  -4   4  21        1.01        2.50      3.41 o
  -3   4  21        1.61        0.55      2.65 o
  -2   4  21        3.72        7.40      2.71 o
  -1   4  21       10.38       10.50      2.27 o
   0   4  21       10.98        8.80      2.29 o
   1   4  21       10.36       14.51      3.71 o
   2   4  21        3.73        1.36      3.11 o
   3   4  21        1.62        0.87      3.24 o
   4   4  21        1.00       -3.40      3.40 o
  -5   5  21        4.47        4.22      4.10 o
  -4   5  21        3.81        2.41      3.41 o
  -3   5  21        1.69        2.44      2.89 o
  -2   5  21       10.63       12.19      3.12 o
  -1   5  21        3.52        0.28      2.01 o
   0   5  21        0.62       -1.76      1.76 o
   1   5  21        3.55       -0.51      3.31 o
   2   5  21       10.64        9.55      3.96 o
   3   5  21        1.68        2.59      3.67 o
   4   5  21        3.79        3.71      3.91 o
  -4   6  21        0.38       -2.67      3.39 o
  -3   6  21        2.86        2.92      3.94 o
  -2   6  21        2.89        4.73      3.03 o
  -1   6  21        3.18       -0.24      3.95 o
   0   6  21        1.99        1.72      2.10 o
   1   6  21        3.19        3.69      3.87 o
   2   6  21        2.90        2.86      4.12 o
   3   6  21        2.86        4.12      4.52 o
   4   6  21        0.38        0.94      4.50 o
  -3   7  21        0.47       -1.95      4.81 o
  -2   7  21        1.44        2.54      3.30 o
  -1   7  21        0.63       -0.45      2.51 o
   0   7  21        0.00        5.97      4.18 o
   1   7  21        0.63        1.10      4.61 o
   2   7  21        1.44       -1.45      4.56 o
   3   7  21        0.47        2.21      4.85 o
   0   8  21        1.68        2.46      4.79 o
   0   0  22       49.00       45.71      3.91 o
   1   0  22       42.48       43.42      3.25 o
   2   0  22       12.31       13.34      1.98 o
   3   0  22        1.59       -1.37      1.80 o
   4   0  22        0.43        1.30      2.81 o
   5   0  22        4.55        0.69      5.48 o
   6   0  22        7.55        5.48      7.00 o
  -6   1  22       10.51        4.85      7.63 o
  -5   1  22       11.38        6.79      3.56 o
  -4   1  22        0.32       -2.16      2.16 o
  -3   1  22        6.33        5.68      2.75 o
  -2   1  22       10.76       11.71      2.05 o
  -1   1  22      127.29      125.88      3.59 o
   0   1  22       32.89       32.77      1.59 o
   1   1  22      127.19      130.76      4.48 o
   2   1  22       10.75        8.67      2.22 o
   3   1  22        6.33        6.16      2.05 o
   4   1  22        0.33        4.27      2.27 o
   5   1  22       11.38       11.27      6.60 o
   6   1  22       10.54        6.51      7.56 o
  -6   2  22       17.88       26.99      9.46 o
  -5   2  22        0.15       -0.73      3.30 o
  -4   2  22        9.70        7.56      2.71 o
  -3   2  22        4.73        3.36      2.47 o
  -2   2  22        6.77        6.88      1.78 o
  -1   2  22       12.71       13.29      1.52 o
   0   2  22       81.82       78.50      3.02 o
   1   2  22       12.76       14.13      2.01 o
   2   2  22        6.79       10.36      2.31 o
   3   2  22        4.75        5.00      2.46 o
   4   2  22        9.75       10.27      3.05 o
   5   2  22        0.14        1.19      5.59 o
   6   2  22       17.84       23.42      8.79 o
  -6   3  22        5.31       12.86      7.98 o
  -5   3  22        4.18        2.18      3.50 o
  -4   3  22        6.14        8.37      2.83 o
  -3   3  22        3.26        2.32      2.66 o
  -2   3  22       35.23       33.28      3.53 o
  -1   3  22       46.52       47.89      2.76 o
   0   3  22       40.96       45.37      2.63 o
   1   3  22       46.55       57.70      5.28 o
   2   3  22       35.20       30.06      4.50 o
   3   3  22        3.27        6.91      3.58 o
   4   3  22        6.10        4.25      3.62 o
  -5   4  22       13.62       22.11      4.70 o
  -4   4  22        6.60        4.92      3.36 o
  -3   4  22        1.47        2.49      2.72 o
  -2   4  22       21.93       22.49      3.46 o
  -1   4  22        6.75        2.67      3.82 o
   0   4  22       19.67       15.45      2.41 o
   1   4  22        6.73        2.91      3.22 o
   2   4  22       21.96       20.08      4.54 o
   3   4  22        1.47        0.87      3.35 o
   4   4  22        6.63        7.16      3.89 o
  -5   5  22       10.09        7.03      4.34 o
  -4   5  22        0.28       -1.85      3.08 o
  -3   5  22        1.57        2.07      3.35 o
  -2   5  22       22.02       19.09      3.52 o
  -1   5  22        3.89        4.07      2.22 o
   0   5  22        3.52       -0.56      3.18 o
   1   5  22        3.91        2.80      3.53 o
   2   5  22       22.00       16.91      4.81 o
   3   5  22        1.58        3.13      3.69 o
   4   5  22        0.28       -1.48      3.89 o
  -4   6  22        2.53       -3.91      5.28 o
  -3   6  22       13.17        5.01      4.29 o
  -2   6  22        5.93        2.06      3.03 o
  -1   6  22        8.25        5.35      2.57 o
   0   6  22        0.07       -3.40      3.40 o
   1   6  22        8.22        9.82      4.58 o
   2   6  22        5.93        4.36      4.36 o
   3   6  22       13.21       10.15      4.85 o
   4   6  22        2.53        2.12      4.94 o
  -3   7  22        4.30        4.32      5.57 o
  -2   7  22        5.91        7.11      3.61 o
  -1   7  22        3.04        0.77      2.63 o
   0   7  22        6.08        5.28      4.36 o
   1   7  22        3.05        1.81      4.61 o
   2   7  22        5.92        2.04      4.81 o
   1   0  23        0.71       -0.59      0.89 o
   2   0  23        4.06        4.44      1.72 o
   3   0  23        0.92        0.45      1.93 o
   4   0  23        0.01       -2.19      2.19 o
   5   0  23        1.36        3.56      3.23 o
   6   0  23        0.38       -2.26      6.93 o
  -6   1  23       13.27       26.01      9.24 o
  -5   1  23        2.92        4.73      3.45 o
  -4   1  23        3.58        3.89      3.17 o
  -3   1  23        0.00        0.02      2.00 o
  -2   1  23       15.33       20.72      2.36 o
  -1   1  23       35.69       36.98      2.14 o
   0   1  23      190.53      194.84      3.40 o
   1   1  23       35.78       37.34      2.81 o
   2   1  23       15.31       17.57      2.63 o
   3   1  23        0.00        1.32      1.87 o
   4   1  23        3.57        0.47      2.19 o
   5   1  23        2.93       14.40      6.73 o
   6   1  23       13.25       32.85      9.24 o
  -6   2  23       10.50       14.11      7.96 o
  -5   2  23        4.49        3.02      3.36 o
  -4   2  23       12.06       15.69      3.08 o
  -3   2  23       30.92       31.96      3.19 o
  -2   2  23       38.33       40.94      2.75 o
  -1   2  23       78.41       80.19      2.78 o
   0   2  23       51.72       53.51      2.24 o
   1   2  23       78.17       78.16      2.88 o
   2   2  23       38.40       41.74      3.39 o
   3   2  23       30.88       29.18      4.23 o
   4   2  23       12.02       12.44      3.21 o
   5   2  23        4.51        6.64      6.33 o
   6   2  23       10.52        4.65      7.31 o
  -5   3  23        0.53        0.63      3.31 o
  -4   3  23        1.17        1.80      2.93 o
  -3   3  23        6.34        4.07      2.33 o
  -2   3  23        4.52        8.06      2.75 o
  -1   3  23       12.68       15.82      4.02 o
   0   3  23        2.78       -0.46      1.66 o
   1   3  23       12.68       18.74      3.94 o
   2   3  23        4.47       -1.50      2.93 o
   3   3  23        6.36       -1.70      3.24 o
   4   3  23        1.17        1.92      3.67 o
  -5   4  23       14.57       13.58      4.51 o
  -4   4  23        0.61        3.12      3.22 o
  -3   4  23        1.11        3.01      2.83 o
  -2   4  23       33.10       35.88      3.96 o
  -1   4  23        2.23        2.96      2.03 o
   0   4  23        0.23       -1.83      1.83 o
   1   4  23        2.23        3.60      3.44 o
   2   4  23       33.06       27.44      4.99 o
   3   4  23        1.11       -2.44      3.29 o
   4   4  23        0.61        2.26      3.58 o
  -4   5  23        5.06        3.20      3.57 o
  -3   5  23        0.88        1.45      3.05 o
  -2   5  23       17.92       24.21      4.06 o
  -1   5  23       31.64       27.29      3.14 o
   0   5  23        0.69        1.36      1.98 o
   1   5  23       31.64       28.87      5.19 o
   2   5  23       17.91       21.47      4.92 o
   3   5  23        0.88        1.41      4.03 o
   4   5  23        5.06        3.71      4.36 o
  -4   6  23        6.68        2.80      6.22 o
  -3   6  23        1.63        2.77      3.40 o
  -2   6  23       16.24       14.99      3.73 o
  -1   6  23        4.88        5.11      2.52 o
   0   6  23        8.62        5.52      4.25 o
   1   6  23        4.89        6.64      4.36 o
   2   6  23       16.22       14.18      5.03 o
   3   6  23        1.61       -4.05      4.20 o
   4   6  23        6.68       11.29      5.64 o
  -2   7  23        4.79        3.08      3.50 o
  -1   7  23        0.06       -3.80      3.80 o
   0   7  23        0.83       -0.45      4.29 o
   1   7  23        0.06       -4.36      4.36 o
   0   0  24     1280.20     1278.34     27.75 o
   1   0  24      175.95      164.25      4.30 o
   2   0  24       21.16       20.51      2.37 o
   3   0  24      205.64      191.50      6.02 o
   4   0  24       35.99       34.60      3.61 o
   5   0  24       12.43       11.75      3.93 o
   6   0  24       20.05       32.90      9.35 o
  -6   1  24        6.18        7.09      8.25 o
  -5   1  24        0.57       -2.19      3.51 o
  -4   1  24       28.21       28.39      3.52 o
  -3   1  24       91.36       93.39      4.55 o
  -2   1  24       78.04       80.20      3.80 o
  -1   1  24      104.39      103.89      4.72 o
   0   1  24      147.19      149.75      5.23 o
   1   1  24      104.65       97.05      4.21 o
   2   1  24       77.95       75.32      4.30 o
   3   1  24       91.45       84.78      4.20 o
   4   1  24       28.24       33.09      3.54 o
   5   1  24        0.56        1.73      6.00 o
   6   1  24        6.18        4.56      7.76 o
  -6   2  24        3.84        5.61      7.67 o
  -5   2  24       10.73        8.45      3.73 o
  -4   2  24       19.07       17.99      4.17 o
  -3   2  24        2.95        1.85      2.14 o
  -2   2  24       56.00       54.56      3.10 o
  -1   2  24       58.34       61.97      2.62 o
   0   2  24      171.62      171.20      3.69 o
   1   2  24       58.35       60.55      2.71 o
   2   2  24       56.06       59.19      3.90 o
   3   2  24        2.94        1.91      2.47 o
   4   2  24       19.11       12.83      3.41 o
   5   2  24       10.71       10.78      7.02 o
   6   2  24        3.84       -5.84      6.91 o
  -5   3  24       19.92       16.05      4.35 o
  -4   3  24       17.81       16.49      3.88 o
  -3   3  24       25.06       23.39      3.13 o
  -2   3  24       50.33       55.89      5.41 o
  -1   3  24      208.50      222.19      7.58 o
   0   3  24       61.81       53.84      2.97 o
   1   3  24      208.52      215.17      9.71 o
   2   3  24       50.26       43.10      5.32 o
   3   3  24       25.06       20.53      4.63 o
   4   3  24       17.76       24.36      5.12 o
  -5   4  24        9.95        9.82      4.34 o
  -4   4  24       29.27       30.79      7.79 o
  -3   4  24       12.24       13.56      3.59 o
  -2   4  24       67.92       66.62     12.83 o
  -1   4  24      213.88      213.58      6.29 o
   0   4  24       38.42       38.77      3.23 o
   1   4  24      213.94      217.65     10.02 o
   2   4  24       67.91       53.21      6.19 o
   3   4  24       12.22       15.41      4.47 o
   4   4  24       29.31       38.29      5.84 o
  -4   5  24        1.92        6.33      3.71 o
  -3   5  24       16.58       17.91      3.91 o
  -2   5  24       51.59       53.48      4.84 o
  -1   5  24        1.69       -1.88      2.12 o
   0   5  24        2.67        1.99      2.05 o
   1   5  24        1.70        7.07      3.98 o
   2   5  24       51.67       44.51      6.11 o
   3   5  24       16.56       17.82      4.96 o
   4   5  24        1.91       -2.08      4.23 o
  -3   6  24       15.19       15.57      4.99 o
  -2   6  24       22.16       26.84      4.26 o
  -1   6  24       20.61       20.52      3.12 o
   0   6  24        1.00       -3.62      3.62 o
   1   6  24       20.61       22.70      5.32 o
   2   6  24       22.17       28.69      5.84 o
   3   6  24       15.22       14.11      5.59 o
  -2   7  24       27.53       25.89      4.63 o
  -1   7  24        9.10       11.32      4.63 o
   0   7  24        2.07        5.03      4.45 o
   1   7  24        9.11       11.74      5.39 o
   1   0  25      477.73      490.15      8.90 o
   2   0  25       87.50       77.19      3.68 o
   3   0  25       17.70       22.18      2.98 o
   4   0  25       10.25        5.65      2.73 o
   5   0  25        4.54        5.42      7.13 o
   6   0  25        2.03       -3.94      6.37 o
  -6   1  25        1.40        1.57      6.84 o
  -5   1  25        0.40       -1.03      3.41 o
  -4   1  25       10.10        6.76      2.81 o
  -3   1  25       24.83       21.76      3.07 o
  -2   1  25       44.17       46.26      3.18 o
  -1   1  25       88.15       90.47      3.17 o
   0   1  25      378.82      359.89      7.96 o
   1   1  25       88.06       89.92      8.93 o
   2   1  25       44.30       41.81      6.60 o
   3   1  25       24.80       18.84      3.31 o
   4   1  25       10.11       11.15      2.87 o
   5   1  25        0.40       -3.28      3.28 o
   6   1  25        1.40        1.74      7.74 o
  -5   2  25        0.19       -0.74      3.29 o
  -4   2  25       35.34       26.87      3.62 o
  -3   2  25       89.31       73.03      4.94 o
  -2   2  25      160.17      151.93      4.73 o
  -1   2  25      124.29      107.20      3.31 o
   0   2  25       15.52       16.54      3.02 o
   1   2  25      124.27      125.02      4.69 o
   2   2  25      160.14      149.03      5.71 o
   3   2  25       89.32       75.74      4.87 o
   4   2  25       35.30       27.29      4.09 o
   5   2  25        0.18        1.66      3.57 o
  -5   3  25        2.96        3.69      3.80 o
  -4   3  25       17.27       16.89      4.16 o
  -3   3  25        4.95        5.24      2.49 o
  -2   3  25       59.48       59.66      4.65 o
  -1   3  25        5.67        4.72      2.22 o
   0   3  25       59.53       57.60      3.21 o
   1   3  25        5.65        2.75      3.69 o
   2   3  25       59.50       65.86      6.24 o
   3   3  25        4.93        3.22      3.56 o
   4   3  25       17.28       19.17      4.94 o
  -5   4  25        7.26        7.50      4.29 o
  -4   4  25        1.62        1.75      3.43 o
  -3   4  25       27.18       19.85      3.90 o
  -2   4  25       70.02       75.50      5.29 o
  -1   4  25        5.74        6.96      2.30 o
   0   4  25      202.70      201.18      6.11 o
   1   4  25        5.73        7.94      3.96 o
   2   4  25       70.03       72.22      6.96 o
   3   4  25       27.19       22.25      4.90 o
   4   4  25        1.62        5.32      4.20 o
  -4   5  25        6.09       12.31      4.18 o
  -3   5  25       30.55       29.96      4.50 o
  -2   5  25       15.55       22.21      5.10 o
  -1   5  25      115.29      118.18      6.84 o
   0   5  25        0.76        0.96      2.07 o
   1   5  25      115.30      105.34      8.03 o
   2   5  25       15.50       14.98      4.90 o
   3   5  25       30.60       34.37      6.15 o
   4   5  25        6.09        8.12      5.05 o
  -3   6  25       19.66       20.67      5.49 o
  -2   6  25       12.30        7.91      3.62 o
  -1   6  25       11.05       14.05      2.87 o
   0   6  25        1.93       -3.40      3.91 o
   1   6  25       11.05        8.01      4.58 o
   2   6  25       12.30        4.81      4.54 o
   3   6  25       19.66       23.95      6.19 o
  -2   7  25        2.79        1.06      3.52 o
  -1   7  25        4.13        3.69      4.16 o
   0   7  25       26.23       33.84      6.11 o
   1   7  25        4.13       -2.01      4.81 o
   0   0  26      420.63      416.21     12.64 o
   1   0  26      281.80      275.73     10.78 o
   2   0  26       73.77       68.19      3.65 o
   3   0  26      165.30      151.81      5.63 o
   4   0  26        0.00       -0.36      2.53 o
   5   0  26        0.70        1.89      3.63 o
  -5   1  26        1.06        2.00      3.59 o
  -4   1  26        0.96        0.08      2.46 o
  -3   1  26      165.09      138.40      5.57 o
  -2   1  26       84.22       90.15      4.14 o
  -1   1  26      290.84      304.08      5.71 o
   0   1  26      404.94      412.82      8.85 o
   1   1  26      290.58      282.95      7.52 o
   2   1  26       84.21       89.19      4.83 o
   3   1  26      164.96      155.36     13.47 o
   4   1  26        0.96       -0.05      2.41 o
   5   1  26        1.07       -1.61      3.44 o
  -5   2  26        0.43       -1.66      3.54 o
  -4   2  26       17.70       13.17      3.25 o
  -3   2  26       12.03       12.76      2.74 o
  -2   2  26      185.18      178.17      7.06 o
  -1   2  26      344.00      358.62      6.04 o
   0   2  26      943.07      971.09     16.15 o
   1   2  26      344.05      355.45     11.71 o
   2   2  26      185.02      179.73      6.53 o
   3   2  26       12.06       14.43      3.15 o
   4   2  26       17.67       15.01      4.70 o
   5   2  26        0.43        1.79      4.41 o
  -5   3  26        0.52       -0.24      3.80 o
  -4   3  26       40.07       33.49      4.76 o
  -3   3  26       15.01       14.11      2.91 o
  -2   3  26      249.75      239.30      8.19 o
  -1   3  26      294.15      295.64      9.26 o
   0   3  26       58.16       60.47      3.81 o
   1   3  26      294.20      278.33     11.52 o
   2   3  26      249.94      251.62     11.07 o
   3   3  26       15.02       15.54      4.41 o
   4   3  26       40.18       43.39      6.22 o
   5   3  26        0.52       -0.45      4.25 o
  -4   4  26       26.52       31.04      4.81 o
  -3   4  26       13.68        6.82      3.29 o
  -2   4  26      114.88      126.28      6.33 o
  -1   4  26      134.24      136.02      7.69 o
   0   4  26        5.11       11.13      4.12 o
   1   4  26      134.18      129.83      8.32 o
   2   4  26      114.87      101.31      7.94 o
   3   4  26       13.67       15.59      4.81 o
   4   4  26       26.48       20.87      5.32 o
  -4   5  26        2.77        1.61      5.55 o
  -3   5  26       19.53       16.15      4.03 o
  -2   5  26       92.04       81.18      9.48 o
  -1   5  26       15.10       23.63      3.25 o
   0   5  26       46.42       47.46      5.97 o
   1   5  26       15.08       17.87      4.88 o
   2   5  26       92.00       94.62      8.03 o
   3   5  26       19.54       21.92      5.50 o
   4   5  26        2.77        0.34      4.32 o
  -3   6  26       28.52       28.74      7.65 o
  -2   6  26       30.77       29.75      5.39 o
  -1   6  26      100.18      105.16      7.56 o
   0   6  26       19.94       25.43      5.64 o
   1   6  26      100.19       96.01      8.36 o
   2   6  26       30.77       42.09      6.75 o
   0   7  26       18.81       20.49      5.64 o
   1   0  27        5.65        9.27      6.25 o
   2   0  27        8.26        6.14      2.39 o
   3   0  27        0.00        0.34      2.41 o
   4   0  27        0.23        2.60      3.20 o
   5   0  27        0.07       -2.36      3.45 o
  -5   1  27        0.18        0.76      3.60 o
  -4   1  27        8.99        6.96      3.07 o
  -3   1  27       28.17       24.70      3.25 o
  -2   1  27       61.36       51.33      4.28 o
  -1   1  27      375.96      377.03      8.15 o
   0   1  27      362.75      355.24      8.31 o
   1   1  27      376.06      378.95      8.92 o
   2   1  27       61.35       56.50      4.18 o
   3   1  27       28.23       23.15      3.71 o
   4   1  27        8.97        4.01      3.08 o
   5   1  27        0.18       -3.28      3.28 o
  -5   2  27        1.87        1.51      3.85 o
  -4   2  27        3.45        4.31      3.32 o
  -3   2  27       30.84       29.22      3.41 o
  -2   2  27       24.40       21.09      2.55 o
  -1   2  27      280.76      288.82      7.01 o
   0   2  27      189.59      227.10     11.41 o
   1   2  27      280.93      302.01     11.74 o
   2   2  27       24.40       23.33      4.67 o
   3   2  27       30.89       33.41      5.28 o
   4   2  27        3.44        2.89      4.03 o
   5   2  27        1.87       -3.06      4.45 o
  -5   3  27        9.00       12.23      6.72 o
  -4   3  27        0.93        3.95      3.53 o
  -3   3  27       25.55       26.70      3.97 o
  -2   3  27       68.11       73.28      7.31 o
  -1   3  27       30.39       35.22      4.07 o
   0   3  27      280.22      287.21      7.31 o
   1   3  27       30.37       37.42      5.28 o
   2   3  27       68.09       74.32      7.02 o
   3   3  27       25.54       20.13      4.81 o
   4   3  27        0.92        5.28      4.43 o
   5   3  27        9.01       13.75      5.57 o
  -4   4  27        3.63       -2.22      3.37 o
  -3   4  27        0.42        1.69      2.99 o
  -2   4  27       85.87       98.26      7.78 o
  -1   4  27        8.17       17.79      2.74 o
   0   4  27        3.05        3.94      2.14 o
   1   4  27        8.18       19.55      4.81 o
   2   4  27       85.86       96.19      7.76 o
   3   4  27        0.42        1.36      4.05 o
   4   4  27        3.61        4.36      4.56 o
  -4   5  27        6.51        0.25      5.43 o
  -3   5  27        2.83        0.40      4.77 o
  -2   5  27       78.11       85.84     10.15 o
  -1   5  27       84.38       83.56      4.54 o
   0   5  27       43.83       59.62      6.26 o
   1   5  27       84.36       89.48      7.56 o
   2   5  27       78.13       84.07      8.01 o
   3   5  27        2.83        0.76      4.27 o
   4   5  27        6.52        2.24      4.81 o
  -3   6  27        4.95        1.61      5.37 o
  -2   6  27       30.42       42.83      9.38 o
  -1   6  27       10.77       14.54      4.54 o
   0   6  27       33.11       41.49      6.35 o
   1   6  27       10.77       16.26      5.19 o
   2   6  27       30.44       33.14      6.62 o
   0   7  27        0.75       10.02      5.08 o
   0   0  28     1235.34     1317.01     29.32 o
   1   0  28       13.79       10.65      2.58 o
   2   0  28      133.65      115.91      4.57 o
   3   0  28        0.09       -0.97      2.11 o
   4   0  28        9.85       10.15      2.96 o
   5   0  28        2.07       -2.03      3.70 o
  -5   1  28        1.03       -0.87      3.65 o
  -4   1  28       13.70       13.42      3.29 o
  -3   1  28       11.95       13.32      2.85 o
  -2   1  28       82.75       79.75      4.06 o
  -1   1  28       62.31       70.10      3.47 o
   0   1  28      407.53      388.18      8.81 o
   1   1  28       62.25       75.63      4.23 o
   2   1  28       82.82       82.72      6.39 o
   3   1  28       11.94       10.10      3.06 o
   4   1  28       13.74       12.50      3.91 o
   5   1  28        1.03        0.19      3.72 o
  -5   2  28        1.87        0.77      3.84 o
  -4   2  28        5.42        2.09      3.44 o
  -3   2  28        9.98       11.69      2.90 o
  -2   2  28        0.64       -0.90      2.40 o
  -1   2  28       93.41      103.95     13.32 o
   0   2  28       42.74       50.79      6.25 o
   1   2  28       93.39      103.68      7.34 o
   2   2  28        0.63        1.90      3.44 o
   3   2  28        9.96       14.51      4.58 o
   4   2  28        5.41        0.92      4.05 o
   5   2  28        1.88        2.82      4.90 o
  -5   3  28        6.90       -1.03      3.92 o
  -4   3  28        1.49       -0.94      3.25 o
  -3   3  28       32.45       27.89      4.32 o
  -2   3  28        5.12        5.46      4.55 o
  -1   3  28      282.93      284.10      7.18 o
   0   3  28        3.80        6.55      2.59 o
   1   3  28      282.79      287.50     11.76 o
   2   3  28        5.15        6.08      3.91 o
   3   3  28       32.40       23.35      5.03 o
   4   3  28        1.49       -2.30      4.07 o
   5   3  28        6.89        9.15      5.41 o
  -4   4  28        0.83        2.00      3.66 o
  -3   4  28        1.25       -0.78      4.15 o
  -2   4  28        0.16        0.25      2.87 o
  -1   4  28      242.52      249.13     10.34 o
   0   4  28        9.87       10.30      2.44 o
   1   4  28      242.59      237.78     11.25 o
   2   4  28        0.16        1.19      3.98 o
   3   4  28        1.26       -1.23      4.12 o
   4   4  28        0.82        0.18      4.38 o
  -3   5  28        3.12        3.20      3.58 o
  -2   5  28       52.32       68.44     14.94 o
  -1   5  28       20.60       24.51      4.92 o
   0   5  28       32.78       39.72      5.73 o
   1   5  28       20.60       20.02      4.88 o
   2   5  28       52.31       61.03      7.22 o
   3   5  28        3.13        2.48      4.58 o
  -2   6  28       54.52       64.30     13.22 o
  -1   6  28        2.12       -3.62      3.62 o
   0   6  28       22.55       27.49      5.90 o
   1   6  28        2.13        3.27      4.67 o
   1   0  29       48.62       48.17      3.76 o
   2   0  29        2.48        0.64      2.44 o
   3   0  29        0.83       -2.04      2.04 o
   4   0  29        0.29       -0.82      2.62 o
   5   0  29        0.16       -1.35      3.66 o
  -5   1  29        2.13        4.26      3.89 o
  -4   1  29        7.12        3.71      3.46 o
  -3   1  29       34.87       34.86      4.26 o
  -2   1  29       13.48       15.73      3.21 o
  -1   1  29       21.72       26.37      3.39 o
   0   1  29       19.49       24.85      4.64 o
   1   1  29       21.75       20.70      2.83 o
   2   1  29       13.47        9.13      3.98 o
   3   1  29       34.85       32.71      4.10 o
   4   1  29        7.14        5.00      3.55 o
   5   1  29        2.13        4.27      4.03 o
  -5   2  29        1.63        4.34      3.98 o
  -4   2  29        0.29       -0.73      3.43 o
  -3   2  29        7.04        6.63      3.25 o
  -2   2  29       11.75        6.65      2.91 o
  -1   2  29       34.98       37.45      2.94 o
   0   2  29       28.03       32.57      3.06 o
   1   2  29       35.03       30.73      5.08 o
   2   2  29       11.73        5.08      3.76 o
   3   2  29        7.06        4.34      4.23 o
   4   2  29        0.29        3.18      4.36 o
   5   2  29        1.64        2.08      5.05 o
  -4   3  29        0.68        0.60      3.61 o
  -3   3  29        1.18       -2.78      2.78 o
  -2   3  29       14.26        9.14      3.15 o
  -1   3  29        0.76        1.36      1.98 o
   0   3  29        2.12        3.22      2.06 o
   1   3  29        0.76       10.35      4.00 o
   2   3  29       14.26        5.95      3.98 o
   3   3  29        1.19        4.14      4.07 o
   4   3  29        0.68       -2.10      3.82 o
  -4   4  29        2.99        6.44      6.69 o
  -3   4  29        0.40       -2.51      4.63 o
  -2   4  29        1.79        0.10      4.99 o
  -1   4  29       29.33       34.80      5.32 o
   0   4  29       13.61       15.31      2.62 o
   1   4  29       29.34       32.65      5.39 o
   2   4  29        1.78        0.02      3.82 o
   3   4  29        0.40        0.31      4.20 o
   4   4  29        3.01        2.53      4.81 o
  -3   5  29       10.88       -0.04      5.23 o
  -2   5  29       11.73       13.41      4.83 o
  -1   5  29        6.52        1.21      3.71 o
   0   5  29        2.59        0.45      3.73 o
   1   5  29        6.52        8.05      4.20 o
   2   5  29       11.74       11.90      4.83 o
   3   5  29       10.90       18.97      5.84 o
  -2   6  29        0.94        1.83      4.09 o
  -1   6  29        3.88       -0.36      3.87 o
   0   6  29        0.47       -1.63      4.12 o
   1   6  29        3.87        6.73      5.03 o
   0   0  30       55.69       57.77      5.21 o
   1   0  30       22.11       24.74      9.54 o
   2   0  30       60.30       57.94      4.65 o
   3   0  30        5.21        2.72      3.59 o
   4   0  30        6.33        8.31      3.77 o
   5   0  30        3.43       -0.60      3.89 o
  -5   1  30        8.12        5.69      4.24 o
  -4   1  30        1.68       -2.83      4.46 o
  -3   1  30        3.07       -0.83      2.82 o
  -2   1  30       42.80       41.08      4.07 o
  -1   1  30       24.55       20.51      4.43 o
   0   1  30       66.24       59.62      3.72 o
   1   1  30       24.54       25.16      3.52 o
   2   1  30       42.81       33.88      3.71 o
   3   1  30        3.07        3.14      3.05 o
   4   1  30        1.68        1.07      4.23 o
   5   1  30        8.11       12.05      5.75 o
  -4   2  30        5.35        0.88      3.48 o
  -3   2  30       10.15        4.37      3.17 o
  -2   2  30        4.99        3.54      4.24 o
  -1   2  30        1.30       -3.33      3.33 o
   0   2  30       30.25       31.45      4.82 o
   1   2  30        1.29        0.38      3.18 o
   2   2  30        4.99        2.42      3.71 o
   3   2  30       10.19        8.86      4.34 o
   4   2  30        5.34        6.91      4.72 o
  -4   3  30        5.58        5.82      5.43 o
  -3   3  30       17.40       12.72      3.75 o
  -2   3  30       15.94       14.50      3.43 o
  -1   3  30       43.87       57.14      6.22 o
   0   3  30       14.96       10.48      2.41 o
   1   3  30       43.84       54.37      6.06 o
   2   3  30       15.93       12.97      4.41 o
   3   3  30       17.39       16.64      4.99 o
   4   3  30        5.57        2.28      4.32 o
  -4   4  30        6.02        6.71      6.22 o
  -3   4  30        7.17       11.71      3.97 o
  -2   4  30       15.79       15.93      3.70 o
  -1   4  30       11.21        7.83      4.09 o
   0   4  30        0.23        1.10      3.40 o
   1   4  30       11.22        9.24      4.32 o
   2   4  30       15.80       18.25      5.10 o
   3   4  30        7.16        5.23      4.70 o
   4   4  30        6.01       12.79      5.32 o
  -3   5  30        0.39        6.91      5.77 o
  -2   5  30        9.00        3.27      3.42 o
  -1   5  30       16.28        8.10      4.25 o
   0   5  30        7.55       13.24      4.67 o
   1   5  30       16.27       15.97      5.08 o
   2   5  30        8.98       12.86      5.21 o
   0   6  30        1.50       -3.15      4.07 o
   1   0  31        0.73        2.07      2.35 o
   2   0  31        0.33        2.34      2.57 o
   3   0  31        0.10        0.80      2.89 o
   4   0  31        0.91       -2.13      5.51 o
  -4   1  31        1.57        0.76      3.44 o
  -3   1  31        6.54        4.63      3.04 o
  -2   1  31       18.97       16.04      3.28 o
  -1   1  31       23.97       26.55      4.63 o
   0   1  31        7.32        8.31      2.23 o
   1   1  31       23.97       27.84      3.16 o
   2   1  31       19.00       18.38      4.47 o
   3   1  31        6.54        5.88      4.16 o
   4   1  31        1.57        1.83      4.38 o
  -4   2  31        0.16       -3.28      3.28 o
  -3   2  31        1.24       -0.44      2.92 o
  -2   2  31        3.10        0.47      2.74 o
  -1   2  31       21.45       21.89      4.67 o
   0   2  31        9.11        7.52      2.83 o
   1   2  31       21.49       20.51      4.45 o
   2   2  31        3.08        4.65      3.71 o
   3   2  31        1.24        3.15      3.91 o
   4   2  31        0.16        5.64      4.70 o
  -4   3  31        0.25       -2.79      3.42 o
  -3   3  31        3.13        8.88      7.03 o
  -2   3  31        8.33        6.06      3.14 o
  -1   3  31        3.72        0.47      3.60 o
   0   3  31       17.47       16.39      3.24 o
   1   3  31        3.72        1.21      3.49 o
   2   3  31        8.34        5.50      4.16 o
   3   3  31        3.13        0.56      4.00 o
   4   3  31        0.25        3.82      4.74 o
  -3   4  31        3.69        3.97      3.63 o
  -2   4  31        0.09       -0.66      2.91 o
  -1   4  31        1.66       -0.04      3.69 o
   0   4  31        0.07        4.65      3.67 o
   1   4  31        1.66        6.31      4.00 o
   2   4  31        0.09        1.83      3.85 o
   3   4  31        3.69        5.03      4.74 o
  -2   5  31        3.40       -0.24      3.09 o
  -1   5  31        2.82        1.97      3.94 o
   0   5  31        7.37        0.60      4.18 o
   1   5  31        2.83        3.49      4.45 o
   2   5  31        3.41        8.39      4.96 o
   0   6  31        4.38       -1.19      4.29 o
   0   0  32        5.64        8.70      3.20 o
   1   0  32        0.88       -0.52      2.14 o
   2   0  32        2.46        5.89      2.95 o
   3   0  32        3.77        3.51      5.59 o
   4   0  32        1.05       -3.68      3.68 o
  -4   1  32        0.06        2.20      3.55 o
  -3   1  32        0.92        4.54      3.16 o
  -2   1  32        2.49        2.58      2.70 o
  -1   1  32        0.03       -2.48      3.00 o
   0   1  32        1.00        3.55      2.02 o
   1   1  32        0.03        4.27      3.44 o
   2   1  32        2.47        0.65      3.38 o
   3   1  32        0.93        1.77      4.05 o
   4   1  32        0.06        0.36      4.27 o
  -4   2  32        2.26       -0.02      3.62 o
  -3   2  32        0.71       -0.83      2.87 o
  -2   2  32        8.51        4.75      3.00 o
  -1   2  32        7.42        3.22      3.71 o
   0   2  32       16.55       14.13      6.11 o
   1   2  32        7.40       12.61      4.07 o
   2   2  32        8.53        5.46      3.91 o
   3   2  32        0.70       -1.81      3.78 o
   4   2  32        2.26       -1.12      4.52 o
  -4   3  32        0.18        2.91      5.79 o
  -3   3  32        1.03        0.48      3.24 o
  -2   3  32        0.16        0.14      2.85 o
  -1   3  32        1.43       -2.37      3.29 o
   0   3  32        0.14       -1.75      1.93 o
   1   3  32        1.43        3.89      3.65 o
   2   3  32        0.16        4.12      3.96 o
   3   3  32        1.04       -1.88      4.03 o
  -3   4  32        2.28        2.80      5.35 o
  -2   4  32        0.94       -2.74      2.74 o
  -1   4  32        0.99       -1.07      3.60 o
   0   4  32        1.11        0.58      3.58 o
   1   4  32        0.98        4.09      4.05 o
   2   4  32        0.94        3.69      4.36 o
  -2   5  32        0.22       -2.48      6.50 o
  -1   5  32        1.29        2.95      4.07 o
   0   5  32        0.33        1.01      4.03 o
   1   5  32        1.28       -3.71      4.03 o
   1   0  33        3.31        1.23      2.28 o
   2   0  33        0.03        2.04      2.76 o
   3   0  33        0.21       -0.97      2.99 o
   4   0  33        0.01       -3.35      3.35 o
  -4   1  33        0.09       -3.36      3.43 o
  -3   1  33        0.23       -0.58      4.67 o
  -2   1  33        0.04       -1.16      2.68 o
  -1   1  33        0.48       -0.63      3.13 o
   0   1  33        1.49       -1.09      1.90 o
   1   1  33        0.47        3.69      3.49 o
   2   1  33        0.04       -0.54      3.53 o
   3   1  33        0.23       -0.47      4.00 o
   4   1  33        0.09       -3.11      4.18 o
  -4   2  33        0.43        7.22      6.04 o
  -3   2  33        0.54       -2.22      4.54 o
  -2   2  33        0.49        4.08      3.80 o
  -1   2  33        0.19       -3.00      3.00 o
   0   2  33        3.59        6.66      2.28 o
   1   2  33        0.20       -2.73      3.13 o
   2   2  33        0.49        4.52      4.03 o
   3   2  33        0.54       -0.09      3.82 o
   4   2  33        0.43        5.17      5.17 o
  -3   3  33        0.02       -2.24      3.22 o
  -2   3  33        1.47       -2.64      2.64 o
  -1   3  33        0.30       -3.13      3.13 o
   0   3  33        0.02       -1.27      3.27 o
   1   3  33        0.30       -1.50      3.53 o
   2   3  33        1.47        0.67      4.03 o
   3   3  33        0.02       -0.60      4.14 o
  -3   4  33        0.16       -3.94      5.10 o
  -2   4  33        0.13        0.67      3.12 o
  -1   4  33        0.32       -3.35      3.35 o
   0   4  33        0.61        1.01      3.73 o
   1   4  33        0.32        1.70      3.98 o
   2   4  33        0.13       -3.76      3.76 o
  -1   5  33        0.18        2.66      4.07 o
   0   5  33        0.10       -2.55      4.07 o
   1   5  33        0.18       -2.15      4.58 o
   0   0  34        1.61        3.47      3.11 o
   1   0  34        2.11        3.30      2.63 o
   2   0  34        3.67        4.90      2.98 o
   3   0  34        0.99        0.96      3.22 o
  -4   1  34        1.64        5.08      6.17 o
  -3   1  34        1.11        2.40      3.32 o
  -2   1  34        2.15        6.20      3.13 o
  -1   1  34        2.84       -1.14      2.49 o
   0   1  34        2.08        4.63      2.18 o
   1   1  34        2.83       -0.65      3.35 o
   2   1  34        2.15        4.79      4.07 o
   3   1  34        1.12        4.27      4.43 o
  -3   2  34        0.16        1.57      3.44 o
  -2   2  34        1.19        4.60      3.10 o
  -1   2  34        0.52        1.50      3.51 o
   0   2  34        1.65        4.20      2.34 o
   1   2  34        0.52        1.81      3.73 o
   2   2  34        1.19        1.25      4.14 o
   3   2  34        0.16       -0.56      4.27 o
  -3   3  34        1.24       -1.03      5.39 o
  -2   3  34        0.86       -2.60      2.60 o
  -1   3  34        2.42        4.83      3.85 o
   0   3  34        1.67       -0.29      3.47 o
   1   3  34        2.41        4.45      4.00 o
   2   3  34        0.87        2.48      4.14 o
  -2   4  34        0.05        1.56      3.23 o
  -1   4  34        1.10       -1.30      3.71 o
   0   4  34        4.80        4.23      3.94 o
   1   4  34        1.10        5.97      4.36 o
   0   5  34        0.66        2.91      4.76 o
   1   0  35        0.01        1.02      2.52 o
   2   0  35        0.78       -0.81      3.67 o
   3   0  35        0.01        1.07      4.50 o
  -3   1  35        1.38       -0.03      3.33 o
  -2   1  35        8.93       11.58      3.52 o
  -1   1  35        8.35       14.15      3.19 o
   0   1  35        0.41       -0.86      2.02 o
   1   1  35        8.35        9.66      4.16 o
   2   1  35        8.92       21.81      5.37 o
   3   1  35        1.37        1.41      4.36 o
  -3   2  35        2.55        0.59      3.43 o
  -2   2  35        0.06        3.63      3.44 o
  -1   2  35        3.53        2.68      3.65 o
   0   2  35        3.28       -0.92      3.18 o
   1   2  35        3.55        6.04      4.09 o
   2   2  35        0.07       -3.04      3.76 o
   3   2  35        2.53        2.06      4.70 o
  -3   3  35        2.69       -4.32      5.19 o
  -2   3  35        2.71        5.65      6.02 o
  -1   3  35        1.50        0.78      3.71 o
   0   3  35        4.57        1.92      3.71 o
   1   3  35        1.50        2.28      4.09 o
   2   3  35        2.71        4.72      4.65 o
  -2   4  35        0.15        1.23      3.34 o
  -1   4  35        0.69        1.74      3.98 o
   0   4  35        0.01        3.13      4.09 o
   1   4  35        0.70       -1.03      4.34 o
   0   0  36        0.36       -1.23      2.91 o
   1   0  36        0.06        2.04      3.85 o
   2   0  36       10.51       16.66      5.03 o
   3   0  36        9.78       10.96      5.28 o
  -3   1  36        4.48        5.32      5.79 o
  -2   1  36        6.52        9.33      3.42 o
  -1   1  36        1.47        1.16      2.70 o
   0   1  36        0.07       -0.83      3.04 o
   1   1  36        1.47        0.40      3.80 o
   2   1  36        6.53        4.14      4.34 o
  -3   2  36        0.71       -2.93      4.79 o
  -2   2  36       10.06        6.84      3.57 o
  -1   2  36        7.22       10.98      4.36 o
   0   2  36        0.79       -0.78      3.42 o
   1   2  36        7.20       12.61      4.61 o
   2   2  36       10.06        9.64      4.85 o
  -2   3  36        1.75        0.96      3.30 o
  -1   3  36        5.97        8.48      4.14 o
   0   3  36        1.27       -3.29      3.29 o
   1   3  36        5.98        4.47      4.41 o
   0   4  36        2.29       10.27      4.74 o
   1   4  36        1.90        4.03      4.72 o
   1   0  37        0.24       -3.42      3.42 o
   2   0  37        0.28        2.04      4.25 o
  -3   1  37        0.57        7.34      6.28 o
  -2   1  37        8.47       13.50      3.82 o
  -1   1  37        1.63       -2.59      2.59 o
   0   1  37        0.11       -2.19      3.11 o
   1   1  37        1.63        3.73      3.98 o
   2   1  37        8.47        6.55      4.74 o
  -2   2  37        3.07        9.28      3.63 o
  -1   2  37        2.82        0.09      3.69 o
   0   2  37        0.97        0.54      3.69 o
   1   2  37        2.82       -0.02      4.09 o
   2   2  37        3.07        1.36      4.96 o
  -2   3  37        4.37        5.35      5.39 o
  -1   3  37        0.19        2.01      3.94 o
   1   3  37        0.19       -0.31      4.14 o
   1   0  38        8.21        7.87      4.50 o
   2   0  38       27.96       29.95      6.24 o
  -2   1  38        8.05       11.99      3.95 o
  -1   1  38        4.13        7.16      3.21 o
   1   1  38        4.15        4.29      4.25 o
   2   1  38        8.06       18.65      5.88 o
  -2   2  38       14.53       19.15      4.29 o
  -1   2  38        3.28        3.39      3.25 o
   1   2  38        3.28        0.81      4.09 o
  -1   3  38        7.25       23.21      4.96 o
   1   3  38        7.25       12.19      5.21 o
   1   0  39        0.02       -3.67      3.67 o
  -1   1  39        0.02       -1.32      3.87 o
   1   1  39        0.02        0.94      3.98 o
  -1   2  39        4.91        5.38      3.31 o
   1   2  39        4.90        3.53      4.56 o
   1   0  40        3.69        0.69      4.18 o
  -1   1  40        6.04       -2.33      4.18 o
   1   1  40        6.03        8.66      4.72 o
 
